# Supplementary material for: The Arbuscular Mycorrhizal Fungus Funneliformis mosseae Alters Bacterial Communities in Subtropical Forest Soils during Litter Decomposition
Source: Front Microbiol. 2017 Jun 20;8:1120. doi: 10.3389/fmicb.2017.01120 (PMC5476864; doi:10.3389/fmicb.2017.01120)
Supplement: Supplementary file 2 [file Data_Sheet_2.xlsx]

## Sheet: Analysis
	Shared OTUs by AM and NM					AM specific OTUs					NM specific OTUs
No.	OUT#	Phylum	Class	Genus		OTU#	Phylum	Class	Genus		OTU#	Phylum	Class	Genus
1	OTU_1	Actinobacteria	Actinobacteria	N/A		OTU_1511	Proteobacteria	N/A	N/A		OTU_384	Proteobacteria	Epsilonproteobacteria	Arcobacter
2	OTU_2	Proteobacteria	Alphaproteobacteria	Rhodoplanes		OTU_1643	N/A	N/A	N/A		OTU_481	Proteobacteria	Gammaproteobacteria	Idiomarina
3	OTU_3	AD3	ABS-6	N/A		OTU_1655	Nitrospirae	Nitrospira	BD2-6		OTU_631	Chloroflexi	Anaerolineae	N/A
4	OTU_4	Acidobacteria	DA052	N/A		OTU_1938	TM6	SJA-4	N/A		OTU_735	Planctomycetes	[Brocadiae]	Candidatus Jettenia
5	OTU_5	Proteobacteria	Gammaproteobacteria	N/A		OTU_2160	Planctomycetes	Planctomycetia	Gemmata		OTU_790	Proteobacteria	Betaproteobacteria	N/A
6	OTU_6	Proteobacteria	Gammaproteobacteria	N/A		OTU_2245	Actinobacteria	Acidimicrobiia	N/A		OTU_848	Bacteroidetes	[Saprospirae]	N/A
7	OTU_7	Proteobacteria	Alphaproteobacteria	Bradyrhizobium		OTU_2304	Proteobacteria	Betaproteobacteria	N/A		OTU_855	Chloroflexi	Anaerolineae	SHD-231
8	OTU_8	AD3	ABS-6	N/A		OTU_2358	Planctomycetes	Planctomycetia	N/A		OTU_886	Proteobacteria	Alphaproteobacteria	N/A
9	OTU_9	AD3	ABS-6	N/A		OTU_2372	Proteobacteria	N/A	N/A		OTU_898	NC10	12-24	Candidatus Methylomirabilis
10	OTU_10	Actinobacteria	Thermoleophilia	N/A		OTU_2381	Proteobacteria	Alphaproteobacteria	N/A		OTU_913	Proteobacteria	Gammaproteobacteria	N/A
11	OTU_11	Actinobacteria	Actinobacteria	N/A		OTU_2409	Nitrospirae	Nitrospira	GOUTA19		OTU_1011	Nitrospirae	Nitrospira	Nitrospira
12	OTU_12	AD3	JG37-AG-4	N/A		OTU_2435	Proteobacteria	Gammaproteobacteria	N/A		OTU_1065	Gemmatimonadetes	Gemmatimonadetes	N/A
13	OTU_13	Proteobacteria	Alphaproteobacteria	N/A		OTU_2450	Proteobacteria	N/A	N/A		OTU_1099	Proteobacteria	Gammaproteobacteria	Thermomonas
14	OTU_14	Proteobacteria	Betaproteobacteria	N/A		OTU_2520	Proteobacteria	Deltaproteobacteria	N/A		OTU_1118	Proteobacteria	Alphaproteobacteria	Paracoccus
15	OTU_15	Proteobacteria	Gammaproteobacteria	Dyella		OTU_2601	N/A	N/A	N/A		OTU_1120	Proteobacteria	Deltaproteobacteria	Desulfovibrio
16	OTU_16	Proteobacteria	Alphaproteobacteria	Kaistobacter		OTU_2612	Chlamydiae	Chlamydiia	N/A		OTU_1136	Acidobacteria	iii1-8	N/A
17	OTU_17	Gemmatimonadetes	Gemm-1	N/A		OTU_2662	Proteobacteria	Gammaproteobacteria	N/A		OTU_1144	Chloroflexi	Anaerolineae	N/A
18	OTU_18	Actinobacteria	Actinobacteria	N/A		OTU_2675	Proteobacteria	Deltaproteobacteria	N/A		OTU_1158	Bacteroidetes	[Saprospirae]	Sediminibacterium
19	OTU_19	Proteobacteria	Gammaproteobacteria	N/A		OTU_2703	Proteobacteria	Alphaproteobacteria	N/A		OTU_1186	Proteobacteria	Betaproteobacteria	Dechloromonas
20	OTU_20	WPS-2	N/A	N/A		OTU_2707	Proteobacteria	Deltaproteobacteria	N/A		OTU_1187	Proteobacteria	Deltaproteobacteria	Geobacter
21	OTU_21	Acidobacteria	DA052	N/A		OTU_2748	Proteobacteria	Alphaproteobacteria	Telmatospirillum		OTU_1255	Proteobacteria	Alphaproteobacteria	Magnetospirillum
22	OTU_22	Proteobacteria	Alphaproteobacteria	N/A		OTU_2773	N/A	N/A	N/A		OTU_1257	Firmicutes	Bacilli	N/A
23	OTU_23	Acidobacteria	DA052	N/A		OTU_2886	Bacteroidetes	[Saprospirae]	N/A		OTU_1258	Chlorobi	OPB56	N/A
24	OTU_24	Proteobacteria	Alphaproteobacteria	Rhodoplanes		OTU_2976	N/A	N/A	N/A		OTU_1260	Bacteroidetes	Flavobacteriia	Cloacibacterium
25	OTU_25	N/A	N/A	N/A		OTU_2987	Chloroflexi	Ktedonobacteria	N/A		OTU_1267	Chloroflexi	Anaerolineae	N/A
26	OTU_26	Proteobacteria	Betaproteobacteria	Burkholderia		OTU_3119	Firmicutes	Clostridia	Pelosinus		OTU_1273	Planctomycetes	[Brocadiae]	Candidatus Brocadia
27	OTU_27	Gemmatimonadetes	Gemmatimonadetes	N/A		OTU_3120	Armatimonadetes	Chthonomonadetes	N/A		OTU_1279	Proteobacteria	Alphaproteobacteria	N/A
28	OTU_28	N/A	N/A	N/A		OTU_3155	TM6	SJA-4	N/A		OTU_1302	Proteobacteria	Betaproteobacteria	N/A
29	OTU_29	Acidobacteria	Acidobacteriia	N/A		OTU_3170	Proteobacteria	N/A	N/A		OTU_1346	Proteobacteria	Gammaproteobacteria	Methylosarcina
30	OTU_30	Proteobacteria	Alphaproteobacteria	N/A		OTU_3191	Planctomycetes	Planctomycetia	N/A		OTU_1350	Firmicutes	Clostridia	Anaeromusa
31	OTU_31	Acidobacteria	Acidobacteriia	N/A		OTU_3197	Proteobacteria	Gammaproteobacteria	N/A		OTU_1364	Bacteroidetes	[Rhodothermi]	KSA1
32	OTU_32	Acidobacteria	Acidobacteriia	N/A		OTU_3201	AD3	ABS-6	N/A		OTU_1369	Bacteroidetes	[Saprospirae]	N/A
33	OTU_33	Proteobacteria	Gammaproteobacteria	N/A		OTU_3203	Proteobacteria	N/A	N/A		OTU_1372	Firmicutes	Bacilli	Gracilibacillus
34	OTU_34	Actinobacteria	Actinobacteria	Cryocola		OTU_3204	Proteobacteria	Deltaproteobacteria	N/A		OTU_1373	Proteobacteria	Betaproteobacteria	N/A
35	OTU_35	Actinobacteria	Actinobacteria	N/A		OTU_3223	Proteobacteria	Gammaproteobacteria	N/A		OTU_1411	Spirochaetes	MVP-15	N/A
36	OTU_36	WPS-2	N/A	N/A		OTU_3234	N/A	N/A	N/A		OTU_1441	Proteobacteria	Alphaproteobacteria	N/A
37	OTU_37	Chloroflexi	Ktedonobacteria	N/A		OTU_3246	Chloroflexi	Ktedonobacteria	N/A		OTU_1444	Proteobacteria	Betaproteobacteria	N/A
38	OTU_38	Proteobacteria	Gammaproteobacteria	Rhodanobacter		OTU_3247	Chloroflexi	SHA-26	N/A		OTU_1448	Bacteroidetes	[Saprospirae]	N/A
39	OTU_39	WPS-2	N/A	N/A		OTU_3303	Proteobacteria	Alphaproteobacteria	N/A		OTU_1457	Gemmatimonadetes	Gemmatimonadetes	N/A
40	OTU_40	WPS-2	N/A	N/A		OTU_3312	Proteobacteria	Gammaproteobacteria	N/A		OTU_1458	Chloroflexi	Anaerolineae	SHD-231
41	OTU_41	Proteobacteria	Betaproteobacteria	N/A		OTU_3316	Chloroflexi	Ktedonobacteria	N/A		OTU_1489	Proteobacteria	Alphaproteobacteria	N/A
42	OTU_42	Actinobacteria	Actinobacteria	N/A		OTU_3352	Acidobacteria	Acidobacteria-6	N/A		OTU_1502	Proteobacteria	Gammaproteobacteria	N/A
43	OTU_43	Acidobacteria	Solibacteres	Candidatus Solibacter		OTU_3376	Proteobacteria	Alphaproteobacteria	N/A		OTU_1514	Bacteroidetes	[Saprospirae]	N/A
44	OTU_44	Proteobacteria	Alphaproteobacteria	N/A		OTU_3389	TM6	SJA-4	N/A		OTU_1537	TM7	TM7-3	N/A
45	OTU_45	Proteobacteria	Betaproteobacteria	Burkholderia		OTU_3398	Chloroflexi	Ktedonobacteria	N/A		OTU_1565	Acidobacteria	iii1-8	N/A
46	OTU_46	Chloroflexi	Ktedonobacteria	N/A		OTU_3453	Proteobacteria	Gammaproteobacteria	N/A		OTU_1615	Acidobacteria	Solibacteres	N/A
47	OTU_47	Proteobacteria	Betaproteobacteria	Salinispora		OTU_3455	Proteobacteria	Alphaproteobacteria	N/A		OTU_1623	Proteobacteria	Deltaproteobacteria	N/A
48	OTU_48	Acidobacteria	Acidobacteriia	Candidatus Koribacter		OTU_3471	Acidobacteria	Acidobacteriia	Candidatus Koribacter		OTU_1625	Proteobacteria	Gammaproteobacteria	N/A
49	OTU_49	Verrucomicrobia	[Spartobacteria]	DA101		OTU_3500	Proteobacteria	Gammaproteobacteria	Aquicella		OTU_1636	Bacteroidetes	[Saprospirae]	N/A
50	OTU_50	Proteobacteria	Gammaproteobacteria	N/A		OTU_3520	Proteobacteria	Deltaproteobacteria	N/A		OTU_1647	Proteobacteria	Gammaproteobacteria	N/A
51	OTU_51	Acidobacteria	Acidobacteriia	N/A		OTU_3522	Proteobacteria	Gammaproteobacteria	N/A		OTU_1660	Proteobacteria	Betaproteobacteria	Dok59
52	OTU_52	Proteobacteria	Alphaproteobacteria	Rhodoplanes		OTU_3570	Proteobacteria	Alphaproteobacteria	Azospirillum		OTU_1672	Chloroflexi	Anaerolineae	N/A
53	OTU_53	Crenarchaeota	Thaumarchaeota	N/A		OTU_3572	TM6	SJA-4	N/A		OTU_1677	Chloroflexi	Anaerolineae	N/A
54	OTU_54	Proteobacteria	Alphaproteobacteria	N/A		OTU_3574	Proteobacteria	Alphaproteobacteria	N/A		OTU_1684	Bacteroidetes	Flavobacteriia	N/A
55	OTU_55	Proteobacteria	Alphaproteobacteria	N/A		OTU_3594	Elusimicrobia	Elusimicrobia	N/A		OTU_1702	Acidobacteria	[Chloracidobacteria]	N/A
56	OTU_56	Proteobacteria	Deltaproteobacteria	N/A		OTU_3631	TM6	N/A	N/A		OTU_1710	Proteobacteria	Alphaproteobacteria	N/A
57	OTU_57	Proteobacteria	Alphaproteobacteria	N/A		OTU_3641	Chloroflexi	Ktedonobacteria	N/A		OTU_1717	Acidobacteria	Acidobacteria-6	N/A
58	OTU_58	Acidobacteria	Acidobacteriia	N/A		OTU_3652	Proteobacteria	Gammaproteobacteria	N/A		OTU_1797	Proteobacteria	Betaproteobacteria	N/A
59	OTU_59	Proteobacteria	Alphaproteobacteria	N/A		OTU_3676	Proteobacteria	Alphaproteobacteria	N/A		OTU_1807	Nitrospirae	Nitrospira	N/A
60	OTU_60	Proteobacteria	Betaproteobacteria	N/A		OTU_3683	Firmicutes	Clostridia	Symbiobacterium		OTU_1811	Bacteroidetes	Flavobacteriia	N/A
61	OTU_61	Proteobacteria	Betaproteobacteria	N/A		OTU_3708	Proteobacteria	Betaproteobacteria	N/A		OTU_1829	Firmicutes	Bacilli	Alicyclobacillus
62	OTU_62	Actinobacteria	Acidimicrobiia	N/A		OTU_3715	Proteobacteria	Gammaproteobacteria	Aquicella		OTU_1855	Spirochaetes	Spirochaetes	Treponema
63	OTU_63	Verrucomicrobia	[Spartobacteria]	Candidatus Xiphinematobacter		OTU_3745	Proteobacteria	Betaproteobacteria	N/A		OTU_1863	Proteobacteria	Betaproteobacteria	Methylotenera
64	OTU_64	Proteobacteria	Alphaproteobacteria	N/A		OTU_3761	Bacteroidetes	Bacteroidia	Prevotella		OTU_1864	Gemmatimonadetes	Gemmatimonadetes	N/A
65	OTU_65	Actinobacteria	Thermoleophilia	N/A		OTU_3763	Proteobacteria	Gammaproteobacteria	N/A		OTU_1892	Gemmatimonadetes	Gemmatimonadetes	N/A
66	OTU_66	Actinobacteria	Actinobacteria	Mycobacterium		OTU_3787	Firmicutes	Clostridia	N/A		OTU_1929	Proteobacteria	Alphaproteobacteria	N/A
67	OTU_67	GAL15	N/A	N/A		OTU_3791	N/A	N/A	N/A		OTU_1946	Bacteroidetes	Flavobacteriia	Chryseobacterium
68	OTU_68	Chloroflexi	Ktedonobacteria	N/A		OTU_3794	Cyanobacteria	Chloroplast	Chlamydomonas		OTU_1954	Proteobacteria	Alphaproteobacteria	Amaricoccus
69	OTU_69	Acidobacteria	DA052	N/A		OTU_3817	Proteobacteria	Deltaproteobacteria	N/A		OTU_1964	Acidobacteria	Acidobacteria-6	N/A
70	OTU_70	Actinobacteria	Actinobacteria	N/A		OTU_3827	Chloroflexi	Ktedonobacteria	N/A		OTU_1982	Bacteroidetes	Bacteroidia	N/A
71	OTU_71	Bacteroidetes	Sphingobacteriia	N/A		OTU_3852	Actinobacteria	Thermoleophilia	N/A		OTU_2004	Firmicutes	N/A	N/A
72	OTU_72	Nitrospirae	Nitrospira	Nitrospira		OTU_3857	Proteobacteria	Alphaproteobacteria	N/A		OTU_2016	Proteobacteria	Alphaproteobacteria	N/A
73	OTU_73	Acidobacteria	Solibacteres	N/A		OTU_3869	Chlamydiae	Chlamydiia	Candidatus Rhabdochlamydia		OTU_2021	Proteobacteria	Deltaproteobacteria	N/A
74	OTU_74	N/A	N/A	N/A		OTU_3871	Proteobacteria	Gammaproteobacteria	N/A		OTU_2044	Planctomycetes	Planctomycetia	N/A
75	OTU_75	Acidobacteria	Acidobacteriia	Candidatus Koribacter		OTU_3881	Actinobacteria	Actinobacteria	N/A		OTU_2056	Actinobacteria	MB-A2-108	N/A
76	OTU_76	Actinobacteria	Actinobacteria	N/A		OTU_3887	Proteobacteria	Gammaproteobacteria	N/A		OTU_2066	Chloroflexi	Anaerolineae	N/A
77	OTU_77	Crenarchaeota	MBGA	N/A		OTU_3891	Proteobacteria	Gammaproteobacteria	N/A		OTU_2076	Bacteroidetes	Flavobacteriia	N/A
78	OTU_78	Actinobacteria	Thermoleophilia	N/A		OTU_3899	Proteobacteria	Gammaproteobacteria	N/A		OTU_2077	WS3	PRR-12	N/A
79	OTU_79	Actinobacteria	Actinobacteria	N/A		OTU_3913	Chlamydiae	Chlamydiia	N/A		OTU_2092	Proteobacteria	Deltaproteobacteria	Bdellovibrio
80	OTU_80	Acidobacteria	DA052	N/A		OTU_3938	Chloroflexi	Anaerolineae	N/A		OTU_2110	Acidobacteria	[Chloracidobacteria]	N/A
81	OTU_81	AD3	JG37-AG-4	N/A		OTU_3939	TM7	SC3	N/A		OTU_2119	Acidobacteria	Acidobacteria-6	N/A
82	OTU_82	Acidobacteria	Sva0725	N/A		OTU_3952	N/A	N/A	N/A		OTU_2121	Acidobacteria	[Chloracidobacteria]	N/A
83	OTU_83	Chloroflexi	Ktedonobacteria	N/A		OTU_3967	N/A	N/A	N/A		OTU_2132	Fibrobacteres	Fibrobacteria	Fibrobacter
84	OTU_84	Proteobacteria	Alphaproteobacteria	N/A		OTU_3971	Proteobacteria	Deltaproteobacteria	Anaeromyxobacter		OTU_2147	N/A	N/A	N/A
85	OTU_85	Actinobacteria	Actinobacteria	N/A		OTU_3974	Proteobacteria	Alphaproteobacteria	N/A		OTU_2150	Gemmatimonadetes	Gemm-1	N/A
86	OTU_86	AD3	ABS-6	N/A		OTU_3995	Chloroflexi	Ktedonobacteria	N/A		OTU_2152	Planctomycetes	Phycisphaerae	N/A
87	OTU_87	Proteobacteria	Alphaproteobacteria	N/A		OTU_3997	Proteobacteria	Alphaproteobacteria	Wolbachia		OTU_2159	Planctomycetes	Planctomycetia	N/A
88	OTU_88	Verrucomicrobia	[Pedosphaerae]	N/A		OTU_4004	Proteobacteria	Deltaproteobacteria	N/A		OTU_2164	Bacteroidetes	Flavobacteriia	N/A
89	OTU_89	Crenarchaeota	MBGA	N/A		OTU_4006	Proteobacteria	Gammaproteobacteria	N/A		OTU_2174	Bacteroidetes	Flavobacteriia	Flavobacterium
90	OTU_90	Acidobacteria	Solibacteres	N/A		OTU_4007	Proteobacteria	Gammaproteobacteria	N/A		OTU_2188	Proteobacteria	Betaproteobacteria	N/A
91	OTU_91	Proteobacteria	Deltaproteobacteria	N/A		OTU_4015	N/A	N/A	N/A		OTU_2224	Firmicutes	Clostridia	Sedimentibacter
92	OTU_92	WPS-2	N/A	N/A		OTU_4016	Acidobacteria	Holophagae	N/A		OTU_2242	Acidobacteria	[Chloracidobacteria]	N/A
93	OTU_93	Actinobacteria	Actinobacteria	N/A		OTU_4042	OD1	SM2F11	N/A		OTU_2246	BRC1	NPL-UPA2	N/A
94	OTU_94	Acidobacteria	DA052	N/A		OTU_4055	Firmicutes	Bacilli	Paenibacillus		OTU_2262	Planctomycetes	Planctomycetia	Planctomyces
95	OTU_95	Firmicutes	Bacilli	Enterococcus		OTU_4060	Firmicutes	Clostridia	Dehalobacterium		OTU_2265	Proteobacteria	Deltaproteobacteria	Peredibacter
96	OTU_96	Verrucomicrobia	[Pedosphaerae]	N/A		OTU_4075	TM6	SJA-4	N/A		OTU_2268	Proteobacteria	Gammaproteobacteria	N/A
97	OTU_97	Planctomycetes	Planctomycetia	N/A		OTU_4080	Proteobacteria	Deltaproteobacteria	N/A		OTU_2270	Proteobacteria	Betaproteobacteria	N/A
98	OTU_98	Proteobacteria	Alphaproteobacteria	N/A		OTU_4091	N/A	N/A	N/A		OTU_2271	Bacteroidetes	Cytophagia	Leadbetterella
99	OTU_99	Acidobacteria	Acidobacteriia	N/A		OTU_4094	Bacteroidetes	[Saprospirae]	N/A		OTU_2273	Proteobacteria	Betaproteobacteria	N/A
100	OTU_100	Gemmatimonadetes	Gemmatimonadetes	N/A		OTU_4098	Proteobacteria	Deltaproteobacteria	N/A		OTU_2275	Acidobacteria	Solibacteres	N/A
101	OTU_101	Chloroflexi	Ktedonobacteria	N/A		OTU_4107	Proteobacteria	Gammaproteobacteria	Alkanibacter		OTU_2289	Acidobacteria	[Chloracidobacteria]	N/A
102	OTU_102	Chloroflexi	Ktedonobacteria	N/A		OTU_4109	Proteobacteria	Gammaproteobacteria	N/A		OTU_2315	Planctomycetes	Planctomycetia	Gemmata
103	OTU_103	Chloroflexi	Ktedonobacteria	N/A		OTU_4111	Elusimicrobia	Elusimicrobia	N/A		OTU_2319	Bacteroidetes	[Saprospirae]	N/A
104	OTU_104	AD3	ABS-6	N/A		OTU_4112	Chlamydiae	Chlamydiia	N/A		OTU_2322	Gemmatimonadetes	Gemmatimonadetes	N/A
105	OTU_105	Verrucomicrobia	Spartobacteria	DA101		OTU_4115	N/A	N/A	N/A		OTU_2330	Firmicutes	Clostridia	N/A
106	OTU_106	Gemmatimonadetes	Gemmatimonadetes	N/A		OTU_4122	TM6	SBRH58	N/A		OTU_2331	Chloroflexi	Chloroflexi	N/A
107	OTU_107	Actinobacteria	Acidimicrobiia	N/A		OTU_4125	Elusimicrobia	Elusimicrobia	N/A		OTU_2332	Acidobacteria	Acidobacteria-6	N/A
108	OTU_108	Proteobacteria	Gammaproteobacteria	Pseudomonas		OTU_4126	N/A	N/A	N/A		OTU_2337	Synergistetes	Synergistia	PD-UASB-13
109	OTU_109	Gemmatimonadetes	Gemmatimonadetes	N/A		OTU_4129	Chloroflexi	N/A	N/A		OTU_2344	Chloroflexi	TK17	N/A
110	OTU_110	Gemmatimonadetes	Gemm-1	N/A		OTU_4137	Proteobacteria	Gammaproteobacteria	N/A		OTU_2345	Proteobacteria	N/A	N/A
111	OTU_111	WPS-2	N/A	N/A		OTU_4146	Planctomycetes	Planctomycetia	N/A		OTU_2353	Verrucomicrobia	Verrucomicrobiae	Luteolibacter
112	OTU_112	AD3	JG37-AG-4	N/A		OTU_4156	Proteobacteria	Alphaproteobacteria	N/A		OTU_2357	Proteobacteria	Alphaproteobacteria	N/A
113	OTU_113	WPS-2	N/A	N/A		OTU_4168	Verrucomicrobia	Opitutae	N/A		OTU_2361	Proteobacteria	Alphaproteobacteria	N/A
114	OTU_114	Proteobacteria	Alphaproteobacteria	Rhodoplanes		OTU_4178	Planctomycetes	Phycisphaerae	N/A		OTU_2408	Gemmatimonadetes	Gemmatimonadetes	N/A
115	OTU_115	Nitrospirae	Nitrospira	N/A		OTU_4203	Acidobacteria	DA052	N/A		OTU_2418	Proteobacteria	Gammaproteobacteria	N/A
116	OTU_116	Proteobacteria	Alphaproteobacteria	Pedomicrobium		OTU_4216	TM6	SBRH58	N/A		OTU_2424	Bacteroidetes	Bacteroidia	Paludibacter
117	OTU_117	Cyanobacteria	Chloroplast	N/A		OTU_4221	Acidobacteria	DA052	N/A		OTU_2431	Planctomycetes	Planctomycetia	N/A
118	OTU_118	Firmicutes	Bacilli	Lactococcus		OTU_4222	Firmicutes	Bacilli	Sporolactobacillus		OTU_2432	Acidobacteria	[Chloracidobacteria]	N/A
119	OTU_119	Proteobacteria	Gammaproteobacteria	N/A		OTU_4223	Verrucomicrobia	Verrucomicrobiae	Rubritalea		OTU_2441	Acidobacteria	Solibacteres	N/A
120	OTU_120	WPS-2	N/A	N/A		OTU_4232	Chlamydiae	Chlamydiia	N/A		OTU_2451	Bacteroidetes	Bacteroidia	N/A
121	OTU_121	Actinobacteria	Thermoleophilia	N/A		OTU_4236	Bacteroidetes	[Saprospirae]	Chitinophaga		OTU_2454	Proteobacteria	Gammaproteobacteria	N/A
122	OTU_122	Acidobacteria	Solibacteres	Candidatus Solibacter		OTU_4258	Planctomycetes	vadinHA49	N/A		OTU_2463	Proteobacteria	Deltaproteobacteria	N/A
123	OTU_123	Acidobacteria	DA052	N/A		OTU_4264	N/A	N/A	N/A		OTU_2468	Chloroflexi	Ktedonobacteria	N/A
124	OTU_124	Acidobacteria	Acidobacteriia	N/A		OTU_4265	Proteobacteria	Deltaproteobacteria	N/A		OTU_2469	Bacteroidetes	Bacteroidia	N/A
125	OTU_125	Chloroflexi	Ktedonobacteria	N/A		OTU_4277	Bacteroidetes	N/A	N/A		OTU_2472	Bacteroidetes	Bacteroidia	N/A
126	OTU_126	Acidobacteria	DA052	N/A		OTU_4283	Bacteroidetes	Bacteroidia	Prevotella		OTU_2473	Chloroflexi	Anaerolineae	N/A
127	OTU_127	Proteobacteria	Gammaproteobacteria	N/A		OTU_4293	Proteobacteria	Gammaproteobacteria	Aquicella		OTU_2480	Bacteroidetes	Cytophagia	Leadbetterella
128	OTU_128	Chloroflexi	Ktedonobacteria	N/A		OTU_4321	Proteobacteria	Alphaproteobacteria	Raphanus		OTU_2488	Bacteroidetes	Cytophagia	N/A
129	OTU_129	Chloroflexi	Ktedonobacteria	N/A		OTU_4324	Proteobacteria	N/A	N/A		OTU_2490	Bacteroidetes	N/A	N/A
130	OTU_130	Actinobacteria	Acidimicrobiia	N/A		OTU_4326	Planctomycetes	Planctomycetia	N/A		OTU_2502	Planctomycetes	Phycisphaerae	N/A
131	OTU_131	Bacteroidetes	Sphingobacteriia	N/A		OTU_4332	Chloroflexi	Ktedonobacteria	N/A		OTU_2510	Bacteroidetes	[Saprospirae]	Sediminibacterium
132	OTU_132	Proteobacteria	Alphaproteobacteria	Telmatospirillum		OTU_4341	TM7	TM7-1	N/A		OTU_2533	Proteobacteria	Alphaproteobacteria	Sphingopyxis
133	OTU_133	Proteobacteria	Alphaproteobacteria	N/A		OTU_4353	Proteobacteria	Gammaproteobacteria	N/A		OTU_2534	Proteobacteria	Alphaproteobacteria	Sphingobium
134	OTU_134	AD3	JG37-AG-4	N/A		OTU_4361	Elusimicrobia	Endomicrobia	N/A		OTU_2544	Bacteroidetes	Sphingobacteriia	N/A
135	OTU_135	Actinobacteria	Actinobacteria	N/A		OTU_4368	Chlamydiae	Chlamydiia	N/A		OTU_2555	Bacteroidetes	Bacteroidia	N/A
136	OTU_136	Verrucomicrobia	[Spartobacteria]	Candidatus Xiphinematobacter		OTU_4369	N/A	N/A	N/A		OTU_2564	Gemmatimonadetes	Gemmatimonadetes	N/A
137	OTU_137	Acidobacteria	DA052	N/A		OTU_4399	Proteobacteria	Gammaproteobacteria	N/A		OTU_2570	Planctomycetes	Planctomycetia	Planctomyces
138	OTU_138	Chloroflexi	Ktedonobacteria	N/A		OTU_4406	Chlamydiae	Chlamydiia	N/A		OTU_2577	Gemmatimonadetes	Gemmatimonadetes	N/A
139	OTU_139	Actinobacteria	Actinobacteria	N/A		OTU_4409	Proteobacteria	Alphaproteobacteria	N/A		OTU_2581	Bacteroidetes	Bacteroidia	N/A
140	OTU_140	Proteobacteria	Alphaproteobacteria	N/A		OTU_4410	N/A	N/A	N/A		OTU_2582	Bacteroidetes	Bacteroidia	Paludibacter
141	OTU_141	Proteobacteria	Alphaproteobacteria	N/A		OTU_4422	Proteobacteria	Alphaproteobacteria	N/A		OTU_2591	Proteobacteria	Gammaproteobacteria	N/A
142	OTU_142	Acidobacteria	DA052	N/A		OTU_4439	TM6	SJA-4	N/A		OTU_2597	Nitrospirae	Nitrospira	N/A
143	OTU_143	Actinobacteria	Thermoleophilia	N/A		OTU_4448	Firmicutes	Clostridia	N/A		OTU_2600	Actinobacteria	Actinobacteria	Terracoccus
144	OTU_144	GAL15	N/A	N/A		OTU_4456	Actinobacteria	Actinobacteria	Nocardia		OTU_2608	Proteobacteria	Alphaproteobacteria	N/A
145	OTU_145	Proteobacteria	Alphaproteobacteria	N/A		OTU_4465	Proteobacteria	Deltaproteobacteria	N/A		OTU_2613	Proteobacteria	Alphaproteobacteria	N/A
146	OTU_146	Acidobacteria	Acidobacteria-6	N/A		OTU_4512	Actinobacteria	OPB41	N/A		OTU_2635	Bacteroidetes	Bacteroidia	Paludibacter
147	OTU_147	Chlorobi	N/A	N/A		OTU_4514	N/A	N/A	N/A		OTU_2651	Proteobacteria	Alphaproteobacteria	N/A
148	OTU_148	Proteobacteria	Alphaproteobacteria	N/A		OTU_4518	Chloroflexi	N/A	N/A		OTU_2663	Cyanobacteria	Chloroplast	N/A
149	OTU_149	Proteobacteria	Betaproteobacteria	N/A		OTU_4519	N/A	N/A	N/A		OTU_2666	Proteobacteria	Betaproteobacteria	N/A
150	OTU_150	Chloroflexi	Ktedonobacteria	N/A		OTU_4522	Proteobacteria	Deltaproteobacteria	N/A		OTU_2667	Bacteroidetes	Flavobacteriia	Fluviicola
151	OTU_151	Actinobacteria	Acidimicrobiia	N/A		OTU_4538	Cyanobacteria	Chloroplast	N/A		OTU_2672	Proteobacteria	Betaproteobacteria	N/A
152	OTU_152	Proteobacteria	Alphaproteobacteria	N/A		OTU_4543	Gemmatimonadetes	Gemmatimonadetes	N/A		OTU_2674	Firmicutes	Clostridia	Anaerovorax
153	OTU_153	Gemmatimonadetes	Gemmatimonadetes	N/A		OTU_4544	AD3	ABS-6	N/A		OTU_2679	Proteobacteria	Alphaproteobacteria	N/A
154	OTU_154	Chlorobi	N/A	N/A		OTU_4549	Chloroflexi	SHA-26	N/A		OTU_2680	Acidobacteria	Acidobacteria-6	N/A
155	OTU_155	Proteobacteria	Betaproteobacteria	N/A		OTU_4551	Planctomycetes	Planctomycetia	N/A		OTU_2684	Bacteroidetes	Sphingobacteriia	N/A
156	OTU_156	Acidobacteria	[Chloracidobacteria]	N/A		OTU_4552	Proteobacteria	Alphaproteobacteria	N/A		OTU_2691	Proteobacteria	Gammaproteobacteria	N/A
157	OTU_157	Proteobacteria	Betaproteobacteria	N/A		OTU_4570	Proteobacteria	Gammaproteobacteria	N/A		OTU_2700	Bacteroidetes	Flavobacteriia	N/A
158	OTU_158	Proteobacteria	Alphaproteobacteria	N/A		OTU_4587	Firmicutes	Clostridia	Oscillospira		OTU_2714	Proteobacteria	Betaproteobacteria	Alcaligenes
159	OTU_159	Firmicutes	Bacilli	Bacillus		OTU_4592	Proteobacteria	Gammaproteobacteria	N/A		OTU_2716	Planctomycetes	Planctomycetia	N/A
160	OTU_160	Acidobacteria	Acidobacteriia	Candidatus Koribacter		OTU_4602	N/A	N/A	N/A		OTU_2718	Actinobacteria	Actinobacteria	N/A
161	OTU_161	Acidobacteria	DA052	N/A		OTU_4608	Proteobacteria	Gammaproteobacteria	N/A		OTU_2726	Proteobacteria	Gammaproteobacteria	N/A
162	OTU_162	Bacteroidetes	N/A	N/A		OTU_4609	WPS-2	N/A	N/A		OTU_2729	Chloroflexi	Anaerolineae	N/A
163	OTU_163	Proteobacteria	Alphaproteobacteria	N/A		OTU_4619	Proteobacteria	Betaproteobacteria	Sutterella		OTU_2731	Proteobacteria	Deltaproteobacteria	Desulfovibrio
164	OTU_164	Acidobacteria	Acidobacteriia	Candidatus Koribacter		OTU_4623	Proteobacteria	Deltaproteobacteria	N/A		OTU_2733	Planctomycetes	Planctomycetia	N/A
165	OTU_165	Actinobacteria	Actinobacteria	N/A		OTU_4627	Proteobacteria	Alphaproteobacteria	N/A		OTU_2749	Bacteroidetes	Flavobacteriia	N/A
166	OTU_166	Acidobacteria	Acidobacteriia	N/A		OTU_4630	N/A	N/A	N/A		OTU_2752	Proteobacteria	Gammaproteobacteria	Alkanibacter
167	OTU_167	Proteobacteria	Alphaproteobacteria	N/A		OTU_4639	Actinobacteria	Actinobacteria	N/A		OTU_2754	Chloroflexi	Ktedonobacteria	N/A
168	OTU_168	Gemmatimonadetes	Gemmatimonadetes	N/A		OTU_4640	Proteobacteria	Deltaproteobacteria	N/A		OTU_2762	Actinobacteria	Actinobacteria	N/A
169	OTU_169	Chloroflexi	Ktedonobacteria	N/A		OTU_4641	N/A	N/A	N/A		OTU_2764	Chloroflexi	C0119	N/A
170	OTU_170	Actinobacteria	Actinobacteria	N/A		OTU_4642	Firmicutes	Clostridia	Faecalibacterium		OTU_2768	Planctomycetes	Planctomycetia	Planctomyces
171	OTU_171	Chloroflexi	Ktedonobacteria	N/A		OTU_4651	Actinobacteria	Actinobacteria	N/A		OTU_2778	Chloroflexi	Anaerolineae	Anaerolinea
172	OTU_172	Proteobacteria	Alphaproteobacteria	N/A		OTU_4658	Planctomycetes	Planctomycetia	N/A		OTU_2786	Proteobacteria	Deltaproteobacteria	N/A
173	OTU_173	Acidobacteria	Solibacteres	Candidatus Solibacter		OTU_4659	Crenarchaeota	Thermoprotei	N/A		OTU_2797	Proteobacteria	Gammaproteobacteria	N/A
174	OTU_174	WPS-2	N/A	N/A		OTU_4663	Proteobacteria	Gammaproteobacteria	N/A		OTU_2798	Chloroflexi	Anaerolineae	N/A
175	OTU_175	Acidobacteria	Acidobacteriia	N/A		OTU_4664	N/A	N/A	N/A		OTU_2800	Bacteroidetes	Flavobacteriia	N/A
176	OTU_176	Acidobacteria	DA052	N/A		OTU_4699	Proteobacteria	Gammaproteobacteria	Aquicella		OTU_2803	Planctomycetes	Planctomycetia	Planctomyces
177	OTU_177	Acidobacteria	Solibacteres	Candidatus Solibacter		OTU_4725	Proteobacteria	Gammaproteobacteria	N/A		OTU_2810	Bacteroidetes	Sphingobacteriia	N/A
178	OTU_178	Chloroflexi	N/A	N/A		OTU_4726	TM6	SJA-4	N/A		OTU_2811	Proteobacteria	N/A	N/A
179	OTU_179	Actinobacteria	Acidimicrobiia	N/A		OTU_4729	Firmicutes	Clostridia	Desulfosporosinus		OTU_2812	Proteobacteria	Alphaproteobacteria	N/A
180	OTU_180	Proteobacteria	Alphaproteobacteria	N/A		OTU_4730	Proteobacteria	Gammaproteobacteria	N/A		OTU_2821	Acidobacteria	Sva0725	N/A
181	OTU_181	Acidobacteria	TM1	N/A		OTU_4731	Planctomycetes	Planctomycetia	N/A		OTU_2822	Proteobacteria	Gammaproteobacteria	N/A
182	OTU_182	Proteobacteria	Alphaproteobacteria	N/A		OTU_4741	Armatimonadetes	0319-6E2	N/A		OTU_2828	Chloroflexi	TK17	N/A
183	OTU_183	Actinobacteria	Actinobacteria	N/A		OTU_4745	Planctomycetes	Planctomycetia	N/A		OTU_2830	Actinobacteria	Actinobacteria	N/A
184	OTU_184	Proteobacteria	Alphaproteobacteria	N/A		OTU_4756	Proteobacteria	Gammaproteobacteria	N/A		OTU_2832	Firmicutes	Clostridia	N/A
185	OTU_185	Chloroflexi	Ktedonobacteria	N/A		OTU_4757	Planctomycetes	Planctomycetia	N/A		OTU_2833	Proteobacteria	Deltaproteobacteria	N/A
186	OTU_186	Proteobacteria	Alphaproteobacteria	N/A		OTU_4768	TM7	TM7-1	N/A		OTU_2834	Firmicutes	Clostridia	Proteiniclasticum
187	OTU_187	Proteobacteria	Gammaproteobacteria	N/A		OTU_4779	Nitrospirae	Nitrospira	GOUTA19		OTU_2838	Spirochaetes	Spirochaetes	Treponema
188	OTU_188	Proteobacteria	Alphaproteobacteria	N/A		OTU_4780	Proteobacteria	Deltaproteobacteria	N/A		OTU_2842	Chloroflexi	Anaerolineae	N/A
189	OTU_189	Proteobacteria	Alphaproteobacteria	N/A		OTU_4783	TM6	SBRH58	N/A		OTU_2846	Proteobacteria	Gammaproteobacteria	Psychrobacter
190	OTU_190	Acidobacteria	Acidobacteriia	Candidatus Koribacter		OTU_4797	Proteobacteria	Gammaproteobacteria	N/A		OTU_2849	Chlorobi	Ignavibacteria	N/A
191	OTU_191	Actinobacteria	Acidimicrobiia	N/A		OTU_4799	Proteobacteria	Alphaproteobacteria	N/A		OTU_2851	Firmicutes	Clostridia	Tissierella_Soehngenia
192	OTU_192	Proteobacteria	Alphaproteobacteria	N/A		OTU_4810	Firmicutes	Bacilli	Paenibacillus		OTU_2856	Proteobacteria	Deltaproteobacteria	N/A
193	OTU_193	Verrucomicrobia	[Pedosphaerae]	N/A		OTU_4813	Proteobacteria	Alphaproteobacteria	N/A		OTU_2859	Chloroflexi	Anaerolineae	N/A
194	OTU_194	Acidobacteria	Acidobacteriia	N/A		OTU_4835	N/A	N/A	N/A		OTU_2861	Proteobacteria	Gammaproteobacteria	N/A
195	OTU_195	Gemmatimonadetes	Gemm-1	N/A		OTU_4836	OD1	ZB2	N/A		OTU_2867	Acidobacteria	[Chloracidobacteria]	N/A
196	OTU_196	Proteobacteria	Alphaproteobacteria	N/A		OTU_4840	N/A	N/A	N/A		OTU_2868	Bacteroidetes	[Saprospirae]	Sediminibacterium
197	OTU_197	Acidobacteria	Acidobacteriia	N/A		OTU_4841	TM7	TM7-1	N/A		OTU_2874	Chloroflexi	Anaerolineae	T78
198	OTU_198	Acidobacteria	DA052	N/A		OTU_4844	TM6	SJA-4	N/A		OTU_2876	Planctomycetes	Planctomycetia	N/A
199	OTU_199	WPS-2	N/A	N/A		OTU_4845	Proteobacteria	Gammaproteobacteria	N/A		OTU_2877	Gemmatimonadetes	Gemmatimonadetes	N/A
200	OTU_200	AD3	JG37-AG-4	N/A		OTU_4855	Proteobacteria	Betaproteobacteria	N/A		OTU_2889	Chlorobi	OPB56	N/A
201	OTU_201	Proteobacteria	Alphaproteobacteria	N/A		OTU_4863	Chloroflexi	Anaerolineae	N/A		OTU_2891	Firmicutes	Clostridia	Clostridium
202	OTU_202	Firmicutes	Bacilli	Solibacillus		OTU_4866	Planctomycetes	Planctomycetia	N/A		OTU_2894	Bacteroidetes	[Saprospirae]	N/A
203	OTU_203	Actinobacteria	Actinobacteria	N/A		OTU_4883	TM6	SJA-4	N/A		OTU_2902	Bacteroidetes	Bacteroidia	N/A
204	OTU_204	TM7	SC3	N/A		OTU_4889	Armatimonadetes	Chthonomonadetes	N/A		OTU_2909	Cyanobacteria	ML635J-21	N/A
205	OTU_205	Proteobacteria	Deltaproteobacteria	N/A		OTU_4891	Proteobacteria	Gammaproteobacteria	N/A		OTU_2915	Fibrobacteres	Fibrobacteria	N/A
206	OTU_206	Acidobacteria	Acidobacteriia	N/A		OTU_4895	Verrucomicrobia	[Spartobacteria]	N/A		OTU_2923	Proteobacteria	Alphaproteobacteria	N/A
207	OTU_207	Verrucomicrobia	[Pedosphaerae]	N/A		OTU_4903	Gemmatimonadetes	Gemmatimonadetes	N/A		OTU_2927	Actinobacteria	Acidimicrobiia	N/A
208	OTU_208	N/A	N/A	N/A		OTU_4908	Proteobacteria	Alphaproteobacteria	N/A		OTU_2933	Acidobacteria	[Chloracidobacteria]	N/A
209	OTU_209	Chloroflexi	Ktedonobacteria	N/A		OTU_4909	Proteobacteria	Deltaproteobacteria	N/A		OTU_2935	Proteobacteria	Gammaproteobacteria	Providencia
210	OTU_210	Actinobacteria	Actinobacteria	N/A		OTU_4911	Firmicutes	Clostridia	Phascolarctobacterium		OTU_2936	Bacteroidetes	Cytophagia	Cytophaga
211	OTU_211	N/A	N/A	N/A		OTU_4914	Proteobacteria	Alphaproteobacteria	N/A		OTU_2951	N/A	N/A	N/A
212	OTU_212	Proteobacteria	Deltaproteobacteria	N/A		OTU_4917	Actinobacteria	Actinobacteria	N/A		OTU_2958	Proteobacteria	Alphaproteobacteria	N/A
213	OTU_213	Actinobacteria	Acidimicrobiia	N/A		OTU_4923	N/A	N/A	N/A		OTU_2959	Verrucomicrobia	[Methylacidiphilae]	N/A
214	OTU_214	Proteobacteria	Alphaproteobacteria	N/A		OTU_4930	Proteobacteria	Deltaproteobacteria	N/A		OTU_2968	Gemmatimonadetes	Gemm-3	N/A
215	OTU_215	Planctomycetes	Planctomycetia	N/A		OTU_4932	Proteobacteria	Deltaproteobacteria	Desulfobacca		OTU_2977	Gemmatimonadetes	Gemmatimonadetes	N/A
216	OTU_216	Proteobacteria	Deltaproteobacteria	N/A		OTU_4941	N/A	N/A	N/A		OTU_2980	Proteobacteria	Deltaproteobacteria	N/A
217	OTU_217	Nitrospirae	Nitrospira	N/A		OTU_4956	Proteobacteria	Deltaproteobacteria	N/A		OTU_2982	Actinobacteria	Acidimicrobiia	N/A
218	OTU_218	Chloroflexi	Ktedonobacteria	N/A							OTU_2992	Bacteroidetes	Flavobacteriia	Fluviicola
219	OTU_219	Proteobacteria	Alphaproteobacteria	N/A							OTU_3003	Proteobacteria	Deltaproteobacteria	N/A
220	OTU_220	Proteobacteria	Alphaproteobacteria	N/A							OTU_3004	Actinobacteria	Actinobacteria	Catellatospora
221	OTU_221	Acidobacteria	Solibacteres	Candidatus Solibacter							OTU_3017	Chloroflexi	Chloroflexi	N/A
222	OTU_222	Proteobacteria	Alphaproteobacteria	N/A							OTU_3026	[Thermi]	Deinococci	B-42
223	OTU_223	Planctomycetes	Phycisphaerae	N/A							OTU_3030	Planctomycetes	Planctomycetia	N/A
224	OTU_224	Bacteroidetes	[Saprospirae]	N/A							OTU_3032	Acidobacteria	[Chloracidobacteria]	N/A
225	OTU_225	Crenarchaeota	Thaumarchaeota	Candidatus Nitrososphaera							OTU_3033	Proteobacteria	Alphaproteobacteria	N/A
226	OTU_226	AD3	JG37-AG-4	N/A							OTU_3049	Chloroflexi	Anaerolineae	N/A
227	OTU_227	WPS-2	N/A	N/A							OTU_3053	Planctomycetes	Planctomycetia	Gemmata
228	OTU_228	Gemmatimonadetes	Gemmatimonadetes	N/A							OTU_3054	Proteobacteria	Alphaproteobacteria	N/A
229	OTU_229	Actinobacteria	Acidimicrobiia	N/A							OTU_3055	Bacteroidetes	Sphingobacteriia	Pedobacter
230	OTU_230	Proteobacteria	Gammaproteobacteria	N/A							OTU_3056	TM6	SJA-4	N/A
231	OTU_231	Gemmatimonadetes	Gemmatimonadetes	N/A							OTU_3059	Actinobacteria	Actinobacteria	Xylanimicrobium
232	OTU_232	Actinobacteria	Actinobacteria	N/A							OTU_3060	Bacteroidetes	Cytophagia	Cytophaga
233	OTU_233	Chloroflexi	Ktedonobacteria	N/A							OTU_3062	Bacteroidetes	[Saprospirae]	N/A
234	OTU_234	Proteobacteria	Alphaproteobacteria	N/A							OTU_3080	Proteobacteria	Betaproteobacteria	N/A
235	OTU_235	Acidobacteria	Acidobacteriia	N/A							OTU_3084	Chlorobi	OPB56	N/A
236	OTU_236	Proteobacteria	Gammaproteobacteria	Escherichia							OTU_3085	FBP	N/A	N/A
237	OTU_237	Proteobacteria	Alphaproteobacteria	N/A							OTU_3086	Actinobacteria	Thermoleophilia	N/A
238	OTU_238	Proteobacteria	Gammaproteobacteria	N/A							OTU_3091	Bacteroidetes	Bacteroidia	N/A
239	OTU_239	Proteobacteria	Alphaproteobacteria	Rhodoplanes							OTU_3094	Proteobacteria	Gammaproteobacteria	N/A
240	OTU_240	Proteobacteria	Alphaproteobacteria	N/A							OTU_3100	Acidobacteria	Acidobacteria-6	N/A
241	OTU_241	Actinobacteria	Acidimicrobiia	N/A							OTU_3104	Tenericutes	Mollicutes	N/A
242	OTU_242	Acidobacteria	Holophagae	N/A							OTU_3110	Gemmatimonadetes	Gemmatimonadetes	N/A
243	OTU_243	GAL15	N/A	N/A							OTU_3111	Proteobacteria	Gammaproteobacteria	Proteus
244	OTU_244	Acidobacteria	Acidobacteriia	N/A							OTU_3126	Bacteroidetes	Flavobacteriia	N/A
245	OTU_245	Acidobacteria	Acidobacteriia	Candidatus Koribacter							OTU_3132	Chloroflexi	Anaerolineae	N/A
246	OTU_246	Proteobacteria	Alphaproteobacteria	N/A							OTU_3139	Bacteroidetes	Flavobacteriia	Myroides
247	OTU_247	Acidobacteria	Acidobacteriia	N/A							OTU_3145	Verrucomicrobia	[Pedosphaerae]	N/A
248	OTU_248	WPS-2	N/A	N/A							OTU_3146	Chloroflexi	Anaerolineae	N/A
249	OTU_249	Proteobacteria	Alphaproteobacteria	N/A							OTU_3147	Chloroflexi	Anaerolineae	N/A
250	OTU_250	Actinobacteria	Actinobacteria	N/A							OTU_3149	Chloroflexi	Thermomicrobia	N/A
251	OTU_251	Chloroflexi	Ktedonobacteria	N/A							OTU_3161	Spirochaetes	MVP-15	N/A
252	OTU_252	Acidobacteria	Acidobacteriia	N/A							OTU_3163	Gemmatimonadetes	Gemmatimonadetes	N/A
253	OTU_253	Planctomycetes	Planctomycetia	Planctomyces							OTU_3173	Bacteroidetes	Cytophagia	N/A
254	OTU_254	Acidobacteria	DA052	N/A							OTU_3174	Actinobacteria	Acidimicrobiia	N/A
255	OTU_255	TM7	TM7-1	N/A							OTU_3175	Gemmatimonadetes	Gemm-1	N/A
256	OTU_256	Firmicutes	Bacilli	Alicyclobacillus							OTU_3180	WWE1	[Cloacamonae]	W22
257	OTU_257	Proteobacteria	Alphaproteobacteria	N/A							OTU_3187	Proteobacteria	Gammaproteobacteria	N/A
258	OTU_258	TM7	TM7-1	N/A							OTU_3199	WS3	PRR-12	N/A
259	OTU_259	Actinobacteria	Acidimicrobiia	N/A							OTU_3208	Acidobacteria	Acidobacteriia	N/A
260	OTU_260	Planctomycetes	Planctomycetia	N/A							OTU_3211	Armatimonadetes	Chthonomonadetes	N/A
261	OTU_261	Proteobacteria	Alphaproteobacteria	N/A							OTU_3221	Acidobacteria	Acidobacteria-6	N/A
262	OTU_262	AD3	JG37-AG-4	N/A							OTU_3226	Actinobacteria	Acidimicrobiia	N/A
263	OTU_263	Proteobacteria	Alphaproteobacteria	N/A							OTU_3230	Actinobacteria	Thermoleophilia	N/A
264	OTU_264	Proteobacteria	Deltaproteobacteria	N/A							OTU_3240	Acidobacteria	[Chloracidobacteria]	N/A
265	OTU_265	Chloroflexi	Ktedonobacteria	N/A							OTU_3242	Planctomycetes	Planctomycetia	Planctomyces
266	OTU_266	Proteobacteria	Alphaproteobacteria	N/A							OTU_3243	Proteobacteria	Betaproteobacteria	N/A
267	OTU_267	Verrucomicrobia	[Spartobacteria]	Candidatus Xiphinematobacter							OTU_3248	Proteobacteria	Alphaproteobacteria	N/A
268	OTU_268	N/A	N/A	N/A							OTU_3253	Acidobacteria	[Chloracidobacteria]	N/A
269	OTU_269	Chloroflexi	Ktedonobacteria	N/A							OTU_3264	Actinobacteria	Thermoleophilia	N/A
270	OTU_270	Proteobacteria	Alphaproteobacteria	N/A							OTU_3269	Proteobacteria	Gammaproteobacteria	N/A
271	OTU_271	Proteobacteria	Gammaproteobacteria	N/A							OTU_3272	Planctomycetes	Planctomycetia	Gemmata
272	OTU_272	Chloroflexi	Ktedonobacteria	N/A							OTU_3273	Actinobacteria	Actinobacteria	N/A
273	OTU_273	Proteobacteria	Alphaproteobacteria	N/A							OTU_3274	Chloroflexi	Anaerolineae	N/A
274	OTU_274	Chloroflexi	Ktedonobacteria	N/A							OTU_3279	Bacteroidetes	[Saprospirae]	N/A
275	OTU_275	Planctomycetes	Planctomycetia	N/A							OTU_3289	Bacteroidetes	Bacteroidia	Prevotella
276	OTU_276	Proteobacteria	Gammaproteobacteria	Rhodanobacter							OTU_3290	Gemmatimonadetes	Gemm-1	N/A
277	OTU_277	Gemmatimonadetes	Gemmatimonadetes	N/A							OTU_3295	Cyanobacteria	Oscillatoriophycideae	Phormidium
278	OTU_278	Acidobacteria	DA052	N/A							OTU_3301	Proteobacteria	Deltaproteobacteria	N/A
279	OTU_279	N/A	N/A	N/A							OTU_3309	Planctomycetes	Planctomycetia	N/A
280	OTU_280	Actinobacteria	Thermoleophilia	N/A							OTU_3323	Proteobacteria	Gammaproteobacteria	N/A
281	OTU_281	Planctomycetes	Planctomycetia	N/A							OTU_3326	Proteobacteria	Deltaproteobacteria	N/A
282	OTU_282	Chloroflexi	Ktedonobacteria	N/A							OTU_3334	Chloroflexi	Anaerolineae	N/A
283	OTU_283	Proteobacteria	Alphaproteobacteria	N/A							OTU_3337	Firmicutes	Clostridia	N/A
284	OTU_284	Acidobacteria	iii1-8	N/A							OTU_3343	Verrucomicrobia	[Pedosphaerae]	N/A
285	OTU_285	Chloroflexi	Ktedonobacteria	N/A							OTU_3354	N/A	N/A	N/A
286	OTU_286	Crenarchaeota	MBGA	N/A							OTU_3363	Proteobacteria	Gammaproteobacteria	Alcanivorax
287	OTU_287	Proteobacteria	Deltaproteobacteria	N/A							OTU_3364	Actinobacteria	Acidimicrobiia	N/A
288	OTU_288	Proteobacteria	Gammaproteobacteria	N/A							OTU_3369	Proteobacteria	Deltaproteobacteria	N/A
289	OTU_289	Acidobacteria	Acidobacteria-6	N/A							OTU_3380	Firmicutes	Clostridia	Gracilibacter
290	OTU_290	Actinobacteria	Thermoleophilia	N/A							OTU_3386	Proteobacteria	Alphaproteobacteria	N/A
291	OTU_291	Acidobacteria	Acidobacteriia	N/A							OTU_3388	Chloroflexi	Thermomicrobia	N/A
292	OTU_292	Chloroflexi	Ktedonobacteria	N/A							OTU_3390	Chloroflexi	Anaerolineae	N/A
293	OTU_293	Actinobacteria	Actinobacteria	N/A							OTU_3395	Armatimonadetes	Chthonomonadetes	N/A
294	OTU_294	Gemmatimonadetes	Gemmatimonadetes	N/A							OTU_3401	N/A	N/A	N/A
295	OTU_295	Actinobacteria	Actinobacteria	Pseudonocardia							OTU_3407	Verrucomicrobia	[Spartobacteria]	N/A
296	OTU_296	Chloroflexi	Ktedonobacteria	N/A							OTU_3414	Bacteroidetes	Bacteroidia	CF231
297	OTU_297	Proteobacteria	Gammaproteobacteria	N/A							OTU_3415	Proteobacteria	Alphaproteobacteria	N/A
298	OTU_298	Proteobacteria	Gammaproteobacteria	N/A							OTU_3419	Bacteroidetes	Cytophagia	N/A
299	OTU_299	Chloroflexi	Ktedonobacteria	N/A							OTU_3421	Chloroflexi	Anaerolineae	N/A
300	OTU_300	Acidobacteria	DA052	N/A							OTU_3429	Verrucomicrobia	[Pedosphaerae]	N/A
301	OTU_301	Acidobacteria	Solibacteres	N/A							OTU_3433	Planctomycetes	Planctomycetia	N/A
302	OTU_302	Proteobacteria	Alphaproteobacteria	Kaistobacter							OTU_3435	Verrucomicrobia	Opitutae	Opitutus
303	OTU_303	Proteobacteria	Gammaproteobacteria	Coxiella							OTU_3436	Proteobacteria	Alphaproteobacteria	N/A
304	OTU_304	FCPU426	N/A	N/A							OTU_3444	Actinobacteria	Actinobacteria	N/A
305	OTU_305	Chlorobi	N/A	N/A							OTU_3445	TM7	TM7-1	N/A
306	OTU_306	Proteobacteria	Alphaproteobacteria	N/A							OTU_3448	Bacteroidetes	Flavobacteriia	Flavobacterium
307	OTU_307	Acidobacteria	DA052	N/A							OTU_3449	TM7	TM7-3	N/A
308	OTU_308	Actinobacteria	Thermoleophilia	Conexibacter							OTU_3454	Planctomycetes	Planctomycetia	Pirellula
309	OTU_309	Proteobacteria	Deltaproteobacteria	N/A							OTU_3458	Bacteroidetes	Flavobacteriia	Flavobacterium
310	OTU_310	Actinobacteria	Acidimicrobiia	N/A							OTU_3460	Proteobacteria	Alphaproteobacteria	N/A
311	OTU_311	Acidobacteria	DA052	N/A							OTU_3462	Proteobacteria	Gammaproteobacteria	N/A
312	OTU_312	Proteobacteria	Gammaproteobacteria	N/A							OTU_3464	Proteobacteria	Gammaproteobacteria	N/A
313	OTU_313	Proteobacteria	Gammaproteobacteria	N/A							OTU_3465	Proteobacteria	Gammaproteobacteria	N/A
314	OTU_314	Proteobacteria	Deltaproteobacteria	N/A							OTU_3468	Proteobacteria	Alphaproteobacteria	N/A
315	OTU_315	Proteobacteria	Deltaproteobacteria	N/A							OTU_3472	Chlorobi	OPB56	N/A
316	OTU_316	Proteobacteria	Alphaproteobacteria	N/A							OTU_3473	Chloroflexi	Anaerolineae	N/A
317	OTU_317	Actinobacteria	Thermoleophilia	N/A							OTU_3476	Verrucomicrobia	[Pedosphaerae]	N/A
318	OTU_318	AD3	JG37-AG-4	N/A							OTU_3478	Chloroflexi	Chloroflexi	N/A
319	OTU_319	Chloroflexi	Ktedonobacteria	N/A							OTU_3480	Planctomycetes	Planctomycetia	Planctomyces
320	OTU_320	Actinobacteria	Actinobacteria	N/A							OTU_3482	Proteobacteria	Alphaproteobacteria	N/A
321	OTU_321	Planctomycetes	Planctomycetia	N/A							OTU_3484	Chloroflexi	Anaerolineae	N/A
322	OTU_322	TM7	TM7-1	N/A							OTU_3487	Proteobacteria	Deltaproteobacteria	N/A
323	OTU_323	Chloroflexi	Ktedonobacteria	N/A							OTU_3489	Proteobacteria	Alphaproteobacteria	N/A
324	OTU_324	Proteobacteria	Alphaproteobacteria	N/A							OTU_3491	Cyanobacteria	ML635J-21	N/A
325	OTU_325	Actinobacteria	Acidimicrobiia	N/A							OTU_3492	Proteobacteria	Alphaproteobacteria	N/A
326	OTU_326	Chloroflexi	Ktedonobacteria	N/A							OTU_3504	Acidobacteria	Holophagae	N/A
327	OTU_327	Proteobacteria	Alphaproteobacteria	N/A							OTU_3505	Proteobacteria	Deltaproteobacteria	N/A
328	OTU_328	Chloroflexi	Ktedonobacteria	N/A							OTU_3506	Proteobacteria	Betaproteobacteria	N/A
329	OTU_329	Proteobacteria	Gammaproteobacteria	N/A							OTU_3507	Bacteroidetes	[Saprospirae]	N/A
330	OTU_330	Acidobacteria	Acidobacteriia	N/A							OTU_3509	Bacteroidetes	[Saprospirae]	N/A
331	OTU_331	Bacteroidetes	[Saprospirae]	N/A							OTU_3519	N/A	N/A	N/A
332	OTU_332	Verrucomicrobia	[Spartobacteria]	Candidatus Xiphinematobacter							OTU_3521	Proteobacteria	Alphaproteobacteria	N/A
333	OTU_333	Proteobacteria	Betaproteobacteria	N/A							OTU_3523	Bacteroidetes	Cytophagia	N/A
334	OTU_334	Proteobacteria	Betaproteobacteria	N/A							OTU_3525	WS3	PRR-12	N/A
335	OTU_335	Planctomycetes	Planctomycetia	N/A							OTU_3526	Acidobacteria	N/A	N/A
336	OTU_336	Chloroflexi	Ktedonobacteria	N/A							OTU_3528	Chloroflexi	Anaerolineae	N/A
337	OTU_337	Chloroflexi	Ktedonobacteria	N/A							OTU_3531	Chloroflexi	Thermomicrobia	N/A
338	OTU_338	Actinobacteria	Actinobacteria	N/A							OTU_3535	Gemmatimonadetes	Gemmatimonadetes	N/A
339	OTU_339	Proteobacteria	Alphaproteobacteria	N/A							OTU_3537	Firmicutes	Clostridia	N/A
340	OTU_340	WPS-2	N/A	N/A							OTU_3541	Verrucomicrobia	Opitutae	N/A
341	OTU_341	Chloroflexi	TK10	N/A							OTU_3542	Acidobacteria	Solibacteres	N/A
342	OTU_342	Actinobacteria	Acidimicrobiia	N/A							OTU_3543	Gemmatimonadetes	Gemmatimonadetes	N/A
343	OTU_343	Acidobacteria	Acidobacteria-6	N/A							OTU_3546	Actinobacteria	Thermoleophilia	N/A
344	OTU_344	Firmicutes	Bacilli	Alicyclobacillus							OTU_3548	Chloroflexi	Anaerolineae	N/A
345	OTU_345	Proteobacteria	Alphaproteobacteria	N/A							OTU_3550	Verrucomicrobia	Verruco-5	N/A
346	OTU_346	Proteobacteria	Deltaproteobacteria	N/A							OTU_3551	Proteobacteria	Alphaproteobacteria	N/A
347	OTU_347	Acidobacteria	Solibacteres	N/A							OTU_3558	Spirochaetes	Spirochaetes	Treponema
348	OTU_348	Proteobacteria	Alphaproteobacteria	N/A							OTU_3561	Bacteroidetes	Flavobacteriia	Fluviicola
349	OTU_349	Bacteroidetes	Sphingobacteriia	N/A							OTU_3564	Firmicutes	Bacilli	N/A
350	OTU_350	Proteobacteria	Deltaproteobacteria	N/A							OTU_3590	Proteobacteria	Alphaproteobacteria	N/A
351	OTU_351	Planctomycetes	Planctomycetia	N/A							OTU_3591	WS3	PRR-12	N/A
352	OTU_352	Chloroflexi	Ktedonobacteria	N/A							OTU_3592	Bacteroidetes	[Saprospirae]	N/A
353	OTU_353	Proteobacteria	Alphaproteobacteria	Rhodoplanes							OTU_3593	Gemmatimonadetes	Gemmatimonadetes	N/A
354	OTU_354	Proteobacteria	Gammaproteobacteria	Aquicella							OTU_3595	Firmicutes	Bacilli	N/A
355	OTU_355	Actinobacteria	Thermoleophilia	N/A							OTU_3599	Gemmatimonadetes	Gemmatimonadetes	N/A
356	OTU_356	Chloroflexi	Ktedonobacteria	N/A							OTU_3601	Bacteroidetes	Cytophagia	N/A
357	OTU_357	Actinobacteria	Thermoleophilia	N/A							OTU_3604	Proteobacteria	Deltaproteobacteria	Sorangium
358	OTU_358	Actinobacteria	Actinobacteria	N/A							OTU_3607	Bacteroidetes	[Saprospirae]	N/A
359	OTU_359	Acidobacteria	Acidobacteriia	Candidatus Koribacter							OTU_3609	Planctomycetes	Planctomycetia	N/A
360	OTU_360	Proteobacteria	Alphaproteobacteria	N/A							OTU_3612	Proteobacteria	Deltaproteobacteria	Cystobacter
361	OTU_361	WPS-2	N/A	N/A							OTU_3630	Acidobacteria	Acidobacteria-6	N/A
362	OTU_362	Chloroflexi	Ktedonobacteria	N/A							OTU_3643	Acidobacteria	RB25	N/A
363	OTU_363	Chloroflexi	Ktedonobacteria	N/A							OTU_3650	Gemmatimonadetes	Gemm-5	N/A
364	OTU_364	Chloroflexi	Ktedonobacteria	N/A							OTU_3654	Proteobacteria	Deltaproteobacteria	N/A
365	OTU_365	Acidobacteria	Acidobacteriia	N/A							OTU_3655	Chloroflexi	Thermomicrobia	N/A
366	OTU_366	N/A	N/A	N/A							OTU_3663	Proteobacteria	Gammaproteobacteria	N/A
367	OTU_367	Chloroflexi	Ktedonobacteria	N/A							OTU_3665	Planctomycetes	Phycisphaerae	N/A
368	OTU_368	Planctomycetes	Planctomycetia	N/A							OTU_3677	Bacteroidetes	Bacteroidia	N/A
369	OTU_369	Proteobacteria	Alphaproteobacteria	Kaistobacter							OTU_3685	Chlamydiae	Chlamydiia	N/A
370	OTU_370	Firmicutes	Bacilli	Bacillus							OTU_3689	Acidobacteria	[Chloracidobacteria]	N/A
371	OTU_371	Verrucomicrobia	[Pedosphaerae]	N/A							OTU_3698	Spirochaetes	Spirochaetes	Treponema
372	OTU_372	Actinobacteria	Acidimicrobiia	N/A							OTU_3700	Bacteroidetes	Bacteroidia	BF311
373	OTU_373	Chloroflexi	Ktedonobacteria	N/A							OTU_3701	Firmicutes	Clostridia	Clostridium
374	OTU_374	Actinobacteria	Thermoleophilia	N/A							OTU_3726	Firmicutes	Bacilli	N/A
375	OTU_375	Crenarchaeota	Thaumarchaeota	N/A							OTU_3728	Chloroflexi	Chloroflexi	N/A
376	OTU_376	Acidobacteria	Solibacteres	Candidatus Solibacter							OTU_3729	Planctomycetes	Planctomycetia	N/A
377	OTU_377	Proteobacteria	Alphaproteobacteria	N/A							OTU_3732	Proteobacteria	Gammaproteobacteria	N/A
378	OTU_378	N/A	N/A	N/A							OTU_3733	Gemmatimonadetes	Gemmatimonadetes	N/A
379	OTU_379	Actinobacteria	Acidimicrobiia	N/A							OTU_3735	Chloroflexi	Anaerolineae	N/A
380	OTU_380	Chloroflexi	Ktedonobacteria	N/A							OTU_3736	Chloroflexi	TK17	N/A
381	OTU_381	Actinobacteria	Thermoleophilia	N/A							OTU_3748	Firmicutes	Clostridia	Oscillospira
382	OTU_382	Proteobacteria	Alphaproteobacteria	N/A							OTU_3749	Gemmatimonadetes	Gemm-2	N/A
383	OTU_383	N/A	N/A	N/A							OTU_3750	Firmicutes	Clostridia	N/A
384	OTU_385	Actinobacteria	Acidimicrobiia	N/A							OTU_3759	Proteobacteria	Gammaproteobacteria	Aquicella
385	OTU_386	Acidobacteria	Acidobacteriia	N/A							OTU_3770	TM6	SJA-4	N/A
386	OTU_387	Actinobacteria	Actinobacteria	Sporichthya							OTU_3774	Firmicutes	Bacilli	Ammoniphilus
387	OTU_388	Proteobacteria	Alphaproteobacteria	N/A							OTU_3777	Bacteroidetes	Bacteroidia	N/A
388	OTU_389	Proteobacteria	Gammaproteobacteria	N/A							OTU_3778	Bacteroidetes	Bacteroidia	N/A
389	OTU_390	Proteobacteria	Gammaproteobacteria	N/A							OTU_3780	NKB19	N/A	N/A
390	OTU_391	Proteobacteria	Deltaproteobacteria	N/A							OTU_3788	Armatimonadetes	0319-6E2	N/A
391	OTU_392	Proteobacteria	Deltaproteobacteria	N/A							OTU_3792	Bacteroidetes	Cytophagia	Sporocytophaga
392	OTU_393	Acidobacteria	Acidobacteriia	N/A							OTU_3793	Proteobacteria	Deltaproteobacteria	N/A
393	OTU_394	N/A	N/A	N/A							OTU_3797	Firmicutes	Clostridia	Sedimentibacter
394	OTU_395	N/A	N/A	N/A							OTU_3798	Elusimicrobia	Elusimicrobia	N/A
395	OTU_396	Planctomycetes	Planctomycetia	N/A							OTU_3803	Proteobacteria	Gammaproteobacteria	Aquicella
396	OTU_397	Nitrospirae	Nitrospira	N/A							OTU_3804	Acidobacteria	Acidobacteria-6	N/A
397	OTU_398	Acidobacteria	Solibacteres	Candidatus Solibacter							OTU_3805	Planctomycetes	Planctomycetia	Gemmata
398	OTU_399	Acidobacteria	Acidobacteriia	N/A							OTU_3806	Proteobacteria	Deltaproteobacteria	Nannocystis
399	OTU_400	Bacteroidetes	N/A	N/A							OTU_3807	Cyanobacteria	ML635J-21	N/A
400	OTU_401	Chloroflexi	Ktedonobacteria	N/A							OTU_3808	Bacteroidetes	[Saprospirae]	N/A
401	OTU_402	Proteobacteria	Deltaproteobacteria	N/A							OTU_3813	Bacteroidetes	[Saprospirae]	N/A
402	OTU_403	Firmicutes	Bacilli	N/A							OTU_3814	Acidobacteria	Sva0725	N/A
403	OTU_404	Proteobacteria	Alphaproteobacteria	N/A							OTU_3815	Chloroflexi	Chloroflexi	N/A
404	OTU_405	Planctomycetes	Planctomycetia	N/A							OTU_3816	Chloroflexi	Anaerolineae	N/A
405	OTU_406	Proteobacteria	Alphaproteobacteria	N/A							OTU_3818	Acidobacteria	Solibacteres	N/A
406	OTU_407	Chloroflexi	Ktedonobacteria	N/A							OTU_3820	Chloroflexi	Anaerolineae	N/A
407	OTU_408	Gemmatimonadetes	Gemmatimonadetes	N/A							OTU_3826	Firmicutes	Bacilli	Paenibacillus
408	OTU_409	Actinobacteria	Actinobacteria	N/A							OTU_3828	Firmicutes	Clostridia	N/A
409	OTU_410	Chloroflexi	Ktedonobacteria	N/A							OTU_3829	Proteobacteria	Alphaproteobacteria	N/A
410	OTU_411	Acidobacteria	Acidobacteria-5	N/A							OTU_3830	Acidobacteria	[Chloracidobacteria]	N/A
411	OTU_412	N/A	N/A	N/A							OTU_3831	Bacteroidetes	Sphingobacteriia	N/A
412	OTU_413	Gemmatimonadetes	Gemm-1	N/A							OTU_3832	Proteobacteria	Epsilonproteobacteria	Helicobacter
413	OTU_414	Actinobacteria	Actinobacteria	N/A							OTU_3833	Chloroflexi	Chloroflexi	N/A
414	OTU_415	Proteobacteria	Alphaproteobacteria	N/A							OTU_3834	Proteobacteria	Deltaproteobacteria	N/A
415	OTU_416	Actinobacteria	Acidimicrobiia	N/A							OTU_3835	Armatimonadetes	0319-6E2	N/A
416	OTU_417	N/A	N/A	N/A							OTU_3836	N/A	N/A	N/A
417	OTU_418	Chloroflexi	Ktedonobacteria	N/A							OTU_3842	Proteobacteria	Alphaproteobacteria	Sphingobium
418	OTU_419	Proteobacteria	Alphaproteobacteria	N/A							OTU_3843	Proteobacteria	Deltaproteobacteria	N/A
419	OTU_420	Proteobacteria	Alphaproteobacteria	N/A							OTU_3849	Proteobacteria	Alphaproteobacteria	N/A
420	OTU_421	Proteobacteria	Deltaproteobacteria	N/A							OTU_3855	Chloroflexi	Ktedonobacteria	N/A
421	OTU_422	Chloroflexi	Ktedonobacteria	N/A							OTU_3859	Proteobacteria	Deltaproteobacteria	N/A
422	OTU_423	Chloroflexi	Ktedonobacteria	N/A							OTU_3874	Chloroflexi	Chloroflexi	N/A
423	OTU_424	Chloroflexi	TK17	N/A							OTU_3875	Planctomycetes	Planctomycetia	N/A
424	OTU_425	Proteobacteria	Gammaproteobacteria	Aquicella							OTU_3876	NKB19	N/A	N/A
425	OTU_426	Proteobacteria	Alphaproteobacteria	N/A							OTU_3884	Actinobacteria	OPB41	N/A
426	OTU_427	Planctomycetes	Planctomycetia	N/A							OTU_3886	Firmicutes	Clostridia	N/A
427	OTU_428	Firmicutes	Bacilli	N/A							OTU_3892	Proteobacteria	Alphaproteobacteria	N/A
428	OTU_429	Proteobacteria	Alphaproteobacteria	N/A							OTU_3893	Chloroflexi	N/A	N/A
429	OTU_430	WPS-2	N/A	N/A							OTU_3894	Proteobacteria	Deltaproteobacteria	Syntrophobacter
430	OTU_431	Planctomycetes	Planctomycetia	N/A							OTU_3900	Planctomycetes	Planctomycetia	N/A
431	OTU_432	Acidobacteria	TM1	N/A							OTU_3901	Proteobacteria	Alphaproteobacteria	N/A
432	OTU_433	Firmicutes	Bacilli	N/A							OTU_3902	Chloroflexi	S085	N/A
433	OTU_434	Planctomycetes	Planctomycetia	N/A							OTU_3904	Bacteroidetes	[Saprospirae]	N/A
434	OTU_435	Proteobacteria	Betaproteobacteria	N/A							OTU_3905	Bacteroidetes	Flavobacteriia	N/A
435	OTU_436	Verrucomicrobia	Opitutae	N/A							OTU_3906	Gemmatimonadetes	Gemmatimonadetes	N/A
436	OTU_437	Chloroflexi	Ktedonobacteria	N/A							OTU_3908	Planctomycetes	Planctomycetia	N/A
437	OTU_438	Armatimonadetes	0319-6E2	N/A							OTU_3912	Cyanobacteria	Chloroplast	N/A
438	OTU_439	N/A	N/A	N/A							OTU_3921	OD1	N/A	N/A
439	OTU_440	Acidobacteria	Acidobacteriia	N/A							OTU_3926	Proteobacteria	Alphaproteobacteria	N/A
440	OTU_441	Chloroflexi	Ktedonobacteria	N/A							OTU_3930	Proteobacteria	Gammaproteobacteria	N/A
441	OTU_442	Chloroflexi	Ktedonobacteria	N/A							OTU_3931	OD1	ZB2	N/A
442	OTU_443	Proteobacteria	Alphaproteobacteria	N/A							OTU_3932	Planctomycetes	Planctomycetia	N/A
443	OTU_444	Chloroflexi	Ktedonobacteria	N/A							OTU_3933	Chlorobi	Chlorobia	Chlorobaculum
444	OTU_445	Crenarchaeota	Thaumarchaeota	N/A							OTU_3935	Planctomycetes	Planctomycetia	Pirellula
445	OTU_446	Acidobacteria	Acidobacteriia	N/A							OTU_3936	Actinobacteria	Thermoleophilia	N/A
446	OTU_447	Planctomycetes	Planctomycetia	N/A							OTU_3942	Proteobacteria	Gammaproteobacteria	N/A
447	OTU_448	Proteobacteria	Gammaproteobacteria	N/A							OTU_3943	Chloroflexi	Thermomicrobia	N/A
448	OTU_449	Proteobacteria	Alphaproteobacteria	N/A							OTU_3944	Bacteroidetes	Sphingobacteriia	N/A
449	OTU_450	Actinobacteria	Thermoleophilia	N/A							OTU_3946	Gemmatimonadetes	Gemmatimonadetes	N/A
450	OTU_451	Actinobacteria	Thermoleophilia	N/A							OTU_3949	Bacteroidetes	Bacteroidia	N/A
451	OTU_452	Proteobacteria	Alphaproteobacteria	N/A							OTU_3966	Firmicutes	Clostridia	Clostridium
452	OTU_453	Chloroflexi	Ktedonobacteria	N/A							OTU_3968	Proteobacteria	Gammaproteobacteria	N/A
453	OTU_454	Crenarchaeota	N/A	N/A							OTU_3977	Chloroflexi	Thermomicrobia	N/A
454	OTU_455	Proteobacteria	Betaproteobacteria	N/A							OTU_3982	Verrucomicrobia	Verrucomicrobiae	Prosthecobacter
455	OTU_456	Proteobacteria	Deltaproteobacteria	N/A							OTU_3984	Chloroflexi	Thermomicrobia	N/A
456	OTU_457	Actinobacteria	Acidimicrobiia	N/A							OTU_3985	Gemmatimonadetes	Gemmatimonadetes	N/A
457	OTU_458	Proteobacteria	Alphaproteobacteria	N/A							OTU_3988	Planctomycetes	Planctomycetia	N/A
458	OTU_459	Proteobacteria	Betaproteobacteria	N/A							OTU_3989	Chloroflexi	Thermomicrobia	N/A
459	OTU_460	Proteobacteria	Betaproteobacteria	N/A							OTU_3991	TM7	TM7-3	N/A
460	OTU_461	Acidobacteria	iii1-8	N/A							OTU_3993	Gemmatimonadetes	Gemm-1	N/A
461	OTU_462	Actinobacteria	Acidimicrobiia	N/A							OTU_4008	Proteobacteria	Deltaproteobacteria	N/A
462	OTU_463	Planctomycetes	Planctomycetia	N/A							OTU_4009	OD1	ZB2	N/A
463	OTU_464	Acidobacteria	Solibacteres	N/A							OTU_4012	Chlamydiae	Chlamydiia	N/A
464	OTU_465	Actinobacteria	Actinobacteria	N/A							OTU_4014	Chloroflexi	TK17	N/A
465	OTU_466	Chloroflexi	Ktedonobacteria	N/A							OTU_4018	Planctomycetes	Planctomycetia	N/A
466	OTU_467	Actinobacteria	Thermoleophilia	N/A							OTU_4027	Firmicutes	Clostridia	Symbiobacterium
467	OTU_468	Firmicutes	Bacilli	Alicyclobacillus							OTU_4029	Actinobacteria	Thermoleophilia	N/A
468	OTU_469	Chloroflexi	Ktedonobacteria	N/A							OTU_4032	Proteobacteria	Alphaproteobacteria	Sphingomonas
469	OTU_470	Proteobacteria	Alphaproteobacteria	N/A							OTU_4033	Verrucomicrobia	Verrucomicrobiae	N/A
470	OTU_471	Actinobacteria	Thermoleophilia	N/A							OTU_4034	Chloroflexi	Anaerolineae	N/A
471	OTU_472	Proteobacteria	Deltaproteobacteria	N/A							OTU_4035	N/A	N/A	N/A
472	OTU_473	Proteobacteria	Betaproteobacteria	N/A							OTU_4049	Chloroflexi	Anaerolineae	N/A
473	OTU_474	Bacteroidetes	N/A	N/A							OTU_4051	Planctomycetes	[Brocadiae]	Candidatus Brocadia
474	OTU_475	Proteobacteria	Epsilonproteobacteria	Helicobacter							OTU_4058	Planctomycetes	Planctomycetia	N/A
475	OTU_476	Actinobacteria	Actinobacteria	Nocardia							OTU_4064	Planctomycetes	Planctomycetia	N/A
476	OTU_477	Proteobacteria	Gammaproteobacteria	N/A							OTU_4069	Proteobacteria	Gammaproteobacteria	N/A
477	OTU_478	Actinobacteria	Actinobacteria	Mycobacterium							OTU_4072	Chloroflexi	Ellin6529	N/A
478	OTU_479	Acidobacteria	Solibacteres	N/A							OTU_4083	Proteobacteria	Alphaproteobacteria	Rhodobacter
479	OTU_480	Acidobacteria	Acidobacteriia	N/A							OTU_4084	Chloroflexi	Anaerolineae	N/A
480	OTU_482	Cyanobacteria	4C0d-2	N/A							OTU_4100	N/A	N/A	N/A
481	OTU_483	Acidobacteria	DA052	N/A							OTU_4113	Proteobacteria	Alphaproteobacteria	N/A
482	OTU_484	Planctomycetes	Planctomycetia	N/A							OTU_4116	Firmicutes	Clostridia	N/A
483	OTU_485	Proteobacteria	Gammaproteobacteria	N/A							OTU_4117	Proteobacteria	Gammaproteobacteria	N/A
484	OTU_486	N/A	N/A	N/A							OTU_4118	Proteobacteria	Deltaproteobacteria	N/A
485	OTU_487	Proteobacteria	Alphaproteobacteria	N/A							OTU_4120	Proteobacteria	Deltaproteobacteria	Bdellovibrio
486	OTU_488	Actinobacteria	Actinobacteria	N/A							OTU_4123	Firmicutes	Clostridia	Sedimentibacter
487	OTU_489	Acidobacteria	Acidobacteria-6	N/A							OTU_4127	Proteobacteria	Gammaproteobacteria	N/A
488	OTU_490	Proteobacteria	Alphaproteobacteria	Asticcacaulis							OTU_4133	TM7	TM7-1	N/A
489	OTU_491	Chloroflexi	Ktedonobacteria	N/A							OTU_4151	Proteobacteria	Alphaproteobacteria	N/A
490	OTU_492	Proteobacteria	Deltaproteobacteria	N/A							OTU_4160	TM7	TM7-1	N/A
491	OTU_493	N/A	N/A	N/A							OTU_4161	Actinobacteria	Acidimicrobiia	N/A
492	OTU_494	Proteobacteria	Alphaproteobacteria	N/A							OTU_4164	Chloroflexi	Ktedonobacteria	N/A
493	OTU_495	Chloroflexi	N/A	N/A							OTU_4166	Bacteroidetes	Bacteroidia	N/A
494	OTU_496	Acidobacteria	DA052	N/A							OTU_4170	Armatimonadetes	Chthonomonadetes	N/A
495	OTU_497	Proteobacteria	Alphaproteobacteria	N/A							OTU_4173	Bacteroidetes	[Saprospirae]	N/A
496	OTU_498	Nitrospirae	Nitrospira	N/A							OTU_4179	Bacteroidetes	Bacteroidia	Bacteroides
497	OTU_499	Proteobacteria	Deltaproteobacteria	N/A							OTU_4180	Cyanobacteria	ML635J-21	N/A
498	OTU_500	Chloroflexi	Ktedonobacteria	N/A							OTU_4181	Bacteroidetes	[Saprospirae]	N/A
499	OTU_501	Planctomycetes	Planctomycetia	Planctomyces							OTU_4183	Deferribacteres	Deferribacteres	Mucispirillum
500	OTU_502	Armatimonadetes	Chthonomonadetes	N/A							OTU_4186	Proteobacteria	Gammaproteobacteria	N/A
501	OTU_503	Planctomycetes	Planctomycetia	N/A							OTU_4190	Bacteroidetes	Cytophagia	N/A
502	OTU_504	Acidobacteria	TM1	N/A							OTU_4192	Elusimicrobia	Elusimicrobia	N/A
503	OTU_505	Proteobacteria	Deltaproteobacteria	N/A							OTU_4197	Proteobacteria	Alphaproteobacteria	N/A
504	OTU_506	Actinobacteria	Actinobacteria	N/A							OTU_4198	N/A	N/A	N/A
505	OTU_507	Cyanobacteria	4C0d-2	N/A							OTU_4199	Proteobacteria	Gammaproteobacteria	N/A
506	OTU_508	Acidobacteria	Acidobacteria-6	N/A							OTU_4200	Proteobacteria	Epsilonproteobacteria	N/A
507	OTU_509	Actinobacteria	Actinobacteria	N/A							OTU_4201	Elusimicrobia	Elusimicrobia	N/A
508	OTU_510	Actinobacteria	Actinobacteria	N/A							OTU_4204	Proteobacteria	Alphaproteobacteria	N/A
509	OTU_511	Planctomycetes	Planctomycetia	N/A							OTU_4206	Chloroflexi	TK17	N/A
510	OTU_512	Proteobacteria	Betaproteobacteria	N/A							OTU_4209	Cyanobacteria	Oscillatoriophycideae	Phormidium
511	OTU_513	Actinobacteria	Acidimicrobiia	N/A							OTU_4211	Crenarchaeota	MBGA	N/A
512	OTU_514	Chloroflexi	Ktedonobacteria	N/A							OTU_4217	Chlorobi	OPB56	N/A
513	OTU_515	Proteobacteria	Betaproteobacteria	Hylemonella							OTU_4220	Planctomycetes	Planctomycetia	N/A
514	OTU_516	Planctomycetes	Planctomycetia	N/A							OTU_4226	Chloroflexi	Ktedonobacteria	FFCH10602
515	OTU_517	Armatimonadetes	0319-6E2	N/A							OTU_4228	N/A	N/A	N/A
516	OTU_518	Proteobacteria	Alphaproteobacteria	N/A							OTU_4230	Nitrospirae	Nitrospira	N/A
517	OTU_519	Planctomycetes	vadinHA49	N/A							OTU_4242	N/A	N/A	N/A
518	OTU_520	Actinobacteria	Acidimicrobiia	N/A							OTU_4249	Planctomycetes	Planctomycetia	N/A
519	OTU_521	Acidobacteria	Solibacteres	Candidatus Solibacter							OTU_4250	Acidobacteria	OS-K	N/A
520	OTU_522	Chloroflexi	Ktedonobacteria	N/A							OTU_4255	Gemmatimonadetes	Gemmatimonadetes	N/A
521	OTU_523	N/A	N/A	N/A							OTU_4260	Planctomycetes	Planctomycetia	N/A
522	OTU_524	Bacteroidetes	[Saprospirae]	N/A							OTU_4263	Firmicutes	Clostridia	YNPFFP6
523	OTU_525	Acidobacteria	Acidobacteria-6	N/A							OTU_4267	Cyanobacteria	ML635J-21	N/A
524	OTU_526	Nitrospirae	Nitrospira	JG37-AG-70							OTU_4271	Planctomycetes	Phycisphaerae	N/A
525	OTU_527	Chloroflexi	Ktedonobacteria	N/A							OTU_4272	Proteobacteria	Deltaproteobacteria	Syntrophobacter
526	OTU_528	Actinobacteria	Actinobacteria	Mycobacterium							OTU_4273	Gemmatimonadetes	Gemmatimonadetes	N/A
527	OTU_529	Proteobacteria	Gammaproteobacteria	N/A							OTU_4274	Acidobacteria	Acidobacteria-6	N/A
528	OTU_530	Chloroflexi	Ktedonobacteria	N/A							OTU_4276	Verrucomicrobia	[Pedosphaerae]	N/A
529	OTU_531	WPS-2	N/A	N/A							OTU_4279	Chlamydiae	Chlamydiia	N/A
530	OTU_532	Crenarchaeota	MBGA	N/A							OTU_4285	Planctomycetes	Phycisphaerae	N/A
531	OTU_533	N/A	N/A	N/A							OTU_4286	Verrucomicrobia	Verrucomicrobiae	Prosthecobacter
532	OTU_534	Proteobacteria	Alphaproteobacteria	N/A							OTU_4290	TM7	TM7-1	N/A
533	OTU_535	Proteobacteria	Alphaproteobacteria	N/A							OTU_4291	Actinobacteria	Actinobacteria	N/A
534	OTU_536	Proteobacteria	Deltaproteobacteria	N/A							OTU_4292	Gemmatimonadetes	Gemm-2	N/A
535	OTU_537	Acidobacteria	Acidobacteria-5	N/A							OTU_4298	Actinobacteria	MB-A2-108	N/A
536	OTU_538	Actinobacteria	Acidimicrobiia	N/A							OTU_4308	Chlorobi	Ignavibacteria	N/A
537	OTU_539	Planctomycetes	Planctomycetia	N/A							OTU_4309	Proteobacteria	Betaproteobacteria	N/A
538	OTU_540	WPS-2	N/A	N/A							OTU_4313	Proteobacteria	Alphaproteobacteria	Afifella
539	OTU_541	Proteobacteria	Betaproteobacteria	N/A							OTU_4314	Chloroflexi	Anaerolineae	Anaerolinea
540	OTU_542	Bacteroidetes	Sphingobacteriia	N/A							OTU_4316	Proteobacteria	Deltaproteobacteria	N/A
541	OTU_543	Proteobacteria	Gammaproteobacteria	Aquicella							OTU_4317	Firmicutes	Erysipelotrichi	PSB-M-3
542	OTU_544	Planctomycetes	Planctomycetia	N/A							OTU_4319	Planctomycetes	Planctomycetia	Planctomyces
543	OTU_545	Actinobacteria	Actinobacteria	N/A							OTU_4320	Firmicutes	Clostridia	N/A
544	OTU_546	Actinobacteria	Actinobacteria	N/A							OTU_4322	Proteobacteria	Betaproteobacteria	N/A
545	OTU_547	Proteobacteria	Deltaproteobacteria	N/A							OTU_4325	Planctomycetes	Planctomycetia	N/A
546	OTU_548	Chloroflexi	Ellin6529	N/A							OTU_4328	Actinobacteria	Acidimicrobiia	N/A
547	OTU_549	Proteobacteria	Gammaproteobacteria	Aquicella							OTU_4333	Planctomycetes	Planctomycetia	N/A
548	OTU_550	Planctomycetes	Planctomycetia	N/A							OTU_4334	N/A	N/A	N/A
549	OTU_551	Proteobacteria	Gammaproteobacteria	Stenotrophomonas							OTU_4336	Acidobacteria	[Chloracidobacteria]	N/A
550	OTU_552	Proteobacteria	Alphaproteobacteria	N/A							OTU_4343	OD1	ABY1	N/A
551	OTU_553	Actinobacteria	Thermoleophilia	N/A							OTU_4347	Gemmatimonadetes	Gemmatimonadetes	N/A
552	OTU_554	Verrucomicrobia	[Pedosphaerae]	N/A							OTU_4349	N/A	N/A	N/A
553	OTU_555	Proteobacteria	Alphaproteobacteria	N/A							OTU_4350	Planctomycetes	Phycisphaerae	N/A
554	OTU_556	Proteobacteria	Alphaproteobacteria	N/A							OTU_4351	Actinobacteria	Thermoleophilia	N/A
555	OTU_557	Cyanobacteria	4C0d-2	N/A							OTU_4354	Verrucomicrobia	[Pedosphaerae]	N/A
556	OTU_558	Proteobacteria	Gammaproteobacteria	Halomonas							OTU_4356	Proteobacteria	Alphaproteobacteria	N/A
557	OTU_559	Acidobacteria	Solibacteres	Candidatus Solibacter							OTU_4357	Proteobacteria	Betaproteobacteria	Pigmentiphaga
558	OTU_560	Proteobacteria	Alphaproteobacteria	N/A							OTU_4363	Proteobacteria	Deltaproteobacteria	N/A
559	OTU_561	Chloroflexi	Ktedonobacteria	N/A							OTU_4367	Bacteroidetes	Cytophagia	N/A
560	OTU_562	Proteobacteria	Alphaproteobacteria	N/A							OTU_4374	Gemmatimonadetes	Gemmatimonadetes	N/A
561	OTU_563	Proteobacteria	Deltaproteobacteria	N/A							OTU_4380	Proteobacteria	Gammaproteobacteria	N/A
562	OTU_564	Chloroflexi	Ktedonobacteria	N/A							OTU_4381	Chloroflexi	Anaerolineae	N/A
563	OTU_565	Acidobacteria	DA052	N/A							OTU_4382	TM7	TM7-1	N/A
564	OTU_566	Actinobacteria	Thermoleophilia	N/A							OTU_4383	Proteobacteria	Gammaproteobacteria	Cellvibrio
565	OTU_567	Crenarchaeota	MBGA	N/A							OTU_4386	Proteobacteria	Alphaproteobacteria	N/A
566	OTU_568	Proteobacteria	Alphaproteobacteria	Rhodoplanes							OTU_4387	Spirochaetes	[Leptospirae]	Turneriella
567	OTU_569	Proteobacteria	Gammaproteobacteria	N/A							OTU_4388	Spirochaetes	[Leptospirae]	N/A
568	OTU_570	N/A	N/A	N/A							OTU_4389	Chloroflexi	C0119	N/A
569	OTU_571	Proteobacteria	Alphaproteobacteria	N/A							OTU_4390	Chloroflexi	Gitt-GS-136	N/A
570	OTU_572	Chloroflexi	Ktedonobacteria	N/A							OTU_4391	Verrucomicrobia	Opitutae	Opitutus
571	OTU_573	Chloroflexi	Ktedonobacteria	N/A							OTU_4394	Proteobacteria	Deltaproteobacteria	N/A
572	OTU_574	Chlamydiae	Chlamydiia	N/A							OTU_4395	Chloroflexi	Thermomicrobia	N/A
573	OTU_575	Proteobacteria	Alphaproteobacteria	N/A							OTU_4402	Proteobacteria	Alphaproteobacteria	Novosphingobium
574	OTU_576	Chloroflexi	TK10	N/A							OTU_4403	Spirochaetes	[Leptospirae]	Leptonema
575	OTU_577	Chloroflexi	Ktedonobacteria	N/A							OTU_4413	Verrucomicrobia	Verrucomicrobiae	N/A
576	OTU_578	Planctomycetes	Planctomycetia	N/A							OTU_4414	Cyanobacteria	Nostocophycideae	N/A
577	OTU_579	Verrucomicrobia	[Pedosphaerae]	N/A							OTU_4417	WWE1	[Cloacamonae]	N/A
578	OTU_580	Chloroflexi	Ktedonobacteria	N/A							OTU_4421	Firmicutes	Clostridia	N/A
579	OTU_581	N/A	N/A	N/A							OTU_4425	Proteobacteria	Gammaproteobacteria	Pseudoxanthomonas
580	OTU_582	Chloroflexi	Ktedonobacteria	N/A							OTU_4427	Chlamydiae	Chlamydiia	N/A
581	OTU_583	Proteobacteria	Deltaproteobacteria	N/A							OTU_4431	Proteobacteria	Deltaproteobacteria	Syntrophus
582	OTU_584	Chloroflexi	Ktedonobacteria	N/A							OTU_4436	Chloroflexi	Anaerolineae	N/A
583	OTU_585	Proteobacteria	Alphaproteobacteria	N/A							OTU_4444	Chloroflexi	Ellin6529	N/A
584	OTU_586	N/A	N/A	N/A							OTU_4445	WPS-2	N/A	N/A
585	OTU_587	Acidobacteria	Acidobacteriia	N/A							OTU_4447	Proteobacteria	Deltaproteobacteria	N/A
586	OTU_588	Chloroflexi	Ktedonobacteria	N/A							OTU_4462	Chlorobi	Ignavibacteria	N/A
587	OTU_589	Chloroflexi	Ktedonobacteria	N/A							OTU_4468	Planctomycetes	Planctomycetia	N/A
588	OTU_590	Actinobacteria	Acidimicrobiia	N/A							OTU_4470	Proteobacteria	Alphaproteobacteria	N/A
589	OTU_591	Proteobacteria	Gammaproteobacteria	N/A							OTU_4471	Proteobacteria	Alphaproteobacteria	N/A
590	OTU_592	Proteobacteria	Gammaproteobacteria	N/A							OTU_4474	Proteobacteria	Deltaproteobacteria	N/A
591	OTU_593	Gemmatimonadetes	Gemmatimonadetes	N/A							OTU_4475	TM7	TM7-1	N/A
592	OTU_594	Proteobacteria	Gammaproteobacteria	N/A							OTU_4477	Proteobacteria	Alphaproteobacteria	N/A
593	OTU_595	Proteobacteria	Gammaproteobacteria	N/A							OTU_4483	Proteobacteria	Gammaproteobacteria	N/A
594	OTU_596	Planctomycetes	Planctomycetia	N/A							OTU_4487	Chloroflexi	Ktedonobacteria	FFCH10602
595	OTU_597	Verrucomicrobia	[Pedosphaerae]	N/A							OTU_4488	Bacteroidetes	[Saprospirae]	N/A
596	OTU_598	Proteobacteria	Alphaproteobacteria	N/A							OTU_4490	Proteobacteria	Alphaproteobacteria	N/A
597	OTU_599	Acidobacteria	Acidobacteriia	N/A							OTU_4491	Chloroflexi	Anaerolineae	N/A
598	OTU_600	Proteobacteria	Alphaproteobacteria	N/A							OTU_4497	N/A	N/A	N/A
599	OTU_601	AD3	JG37-AG-4	N/A							OTU_4500	Acidobacteria	Solibacteres	N/A
600	OTU_602	Acidobacteria	DA052	N/A							OTU_4501	Chloroflexi	Anaerolineae	N/A
601	OTU_603	Proteobacteria	Alphaproteobacteria	N/A							OTU_4503	Bacteroidetes	Sphingobacteriia	Pedobacter
602	OTU_604	Proteobacteria	Alphaproteobacteria	N/A							OTU_4506	Chloroflexi	Anaerolineae	N/A
603	OTU_605	Chloroflexi	Ktedonobacteria	N/A							OTU_4508	Bacteroidetes	Bacteroidia	N/A
604	OTU_606	Planctomycetes	Planctomycetia	N/A							OTU_4509	Planctomycetes	Planctomycetia	N/A
605	OTU_607	Crenarchaeota	MBGA	N/A							OTU_4535	Bacteroidetes	Bacteroidia	N/A
606	OTU_608	Proteobacteria	Deltaproteobacteria	Bdellovibrio							OTU_4555	N/A	N/A	N/A
607	OTU_609	N/A	N/A	N/A							OTU_4556	Bacteroidetes	VC2_1_Bac22	N/A
608	OTU_610	Chloroflexi	Ktedonobacteria	N/A							OTU_4558	Firmicutes	Clostridia	N/A
609	OTU_611	Chloroflexi	Ktedonobacteria	N/A							OTU_4564	Proteobacteria	Betaproteobacteria	N/A
610	OTU_612	Actinobacteria	Acidimicrobiia	N/A							OTU_4566	Planctomycetes	Planctomycetia	Gemmata
611	OTU_613	Chloroflexi	Ktedonobacteria	N/A							OTU_4567	Firmicutes	Clostridia	Coprococcus
612	OTU_614	Acidobacteria	Sva0725	N/A							OTU_4572	Gemmatimonadetes	Gemmatimonadetes	N/A
613	OTU_615	Acidobacteria	Solibacteres	Candidatus Solibacter							OTU_4573	Proteobacteria	Alphaproteobacteria	N/A
614	OTU_616	Proteobacteria	Alphaproteobacteria	N/A							OTU_4574	Planctomycetes	Planctomycetia	N/A
615	OTU_617	Proteobacteria	Deltaproteobacteria	N/A							OTU_4579	Acidobacteria	Solibacteres	N/A
616	OTU_618	Proteobacteria	Betaproteobacteria	N/A							OTU_4580	Euryarchaeota	Methanomicrobia	Methanosaeta
617	OTU_619	Actinobacteria	Thermoleophilia	N/A							OTU_4581	Chloroflexi	Ktedonobacteria	N/A
618	OTU_620	Planctomycetes	Planctomycetia	N/A							OTU_4583	Firmicutes	Clostridia	Clostridium
619	OTU_621	Gemmatimonadetes	Gemm-1	N/A							OTU_4594	Firmicutes	Clostridia	Finegoldia
620	OTU_622	Proteobacteria	Alphaproteobacteria	N/A							OTU_4598	Gemmatimonadetes	Gemm-5	N/A
621	OTU_623	Chloroflexi	Ktedonobacteria	N/A							OTU_4613	Actinobacteria	Actinobacteria	N/A
622	OTU_624	Chloroflexi	Ktedonobacteria	N/A							OTU_4616	Actinobacteria	Actinobacteria	N/A
623	OTU_625	Acidobacteria	Acidobacteria-5	N/A							OTU_4620	TM7	TM7-1	N/A
624	OTU_626	Proteobacteria	Alphaproteobacteria	N/A							OTU_4622	Chlamydiae	Chlamydiia	N/A
625	OTU_627	Acidobacteria	Solibacteres	N/A							OTU_4631	Proteobacteria	Deltaproteobacteria	N/A
626	OTU_628	Proteobacteria	Alphaproteobacteria	N/A							OTU_4635	Elusimicrobia	Elusimicrobia	N/A
627	OTU_629	N/A	N/A	N/A							OTU_4637	N/A	N/A	N/A
628	OTU_630	AD3	JG37-AG-4	N/A							OTU_4645	Firmicutes	Clostridia	N/A
629	OTU_632	Chloroflexi	Ktedonobacteria	N/A							OTU_4648	FBP	N/A	N/A
630	OTU_633	Proteobacteria	Gammaproteobacteria	N/A							OTU_4649	Proteobacteria	Alphaproteobacteria	N/A
631	OTU_634	Chloroflexi	Ktedonobacteria	N/A							OTU_4653	Bacteroidetes	Cytophagia	N/A
632	OTU_635	Acidobacteria	Acidobacteria-5	N/A							OTU_4657	Proteobacteria	Alphaproteobacteria	N/A
633	OTU_636	Proteobacteria	Alphaproteobacteria	N/A							OTU_4669	Planctomycetes	Phycisphaerae	N/A
634	OTU_637	Actinobacteria	Acidimicrobiia	N/A							OTU_4673	Chloroflexi	Dehalococcoidetes	N/A
635	OTU_638	TM7	TM7-3	N/A							OTU_4675	Bacteroidetes	Flavobacteriia	Flavobacterium
636	OTU_639	Proteobacteria	Gammaproteobacteria	Nevskia							OTU_4679	Firmicutes	Clostridia	N/A
637	OTU_640	Proteobacteria	N/A	N/A							OTU_4684	Chloroflexi	Anaerolineae	N/A
638	OTU_641	Acidobacteria	DA052	N/A							OTU_4686	Cyanobacteria	Chloroplast	N/A
639	OTU_642	Acidobacteria	Acidobacteria-6	N/A							OTU_4690	Proteobacteria	Alphaproteobacteria	N/A
640	OTU_643	Planctomycetes	Planctomycetia	N/A							OTU_4692	Chloroflexi	Ktedonobacteria	N/A
641	OTU_644	Proteobacteria	Alphaproteobacteria	N/A							OTU_4694	Firmicutes	Clostridia	Tissierella_Soehngenia
642	OTU_645	Proteobacteria	Alphaproteobacteria	N/A							OTU_4695	WS1	N/A	N/A
643	OTU_646	Proteobacteria	Gammaproteobacteria	N/A							OTU_4697	Proteobacteria	Gammaproteobacteria	N/A
644	OTU_647	Proteobacteria	Betaproteobacteria	N/A							OTU_4698	Chloroflexi	TK10	N/A
645	OTU_648	N/A	N/A	N/A							OTU_4701	Chloroflexi	Anaerolineae	N/A
646	OTU_649	Proteobacteria	Alphaproteobacteria	N/A							OTU_4704	Firmicutes	Clostridia	Alkalibacter
647	OTU_650	Proteobacteria	Alphaproteobacteria	N/A							OTU_4706	Proteobacteria	N/A	N/A
648	OTU_651	Acidobacteria	Acidobacteriia	N/A							OTU_4707	Proteobacteria	Betaproteobacteria	N/A
649	OTU_652	N/A	N/A	N/A							OTU_4708	Proteobacteria	Deltaproteobacteria	N/A
650	OTU_653	Verrucomicrobia	[Spartobacteria]	DA101							OTU_4713	Armatimonadetes	SHA-37	N/A
651	OTU_654	Proteobacteria	Alphaproteobacteria	N/A							OTU_4714	Planctomycetes	Planctomycetia	N/A
652	OTU_655	Chloroflexi	Ktedonobacteria	N/A							OTU_4722	Proteobacteria	Deltaproteobacteria	N/A
653	OTU_656	Proteobacteria	Gammaproteobacteria	N/A							OTU_4728	Proteobacteria	Alphaproteobacteria	N/A
654	OTU_657	Actinobacteria	Acidimicrobiia	N/A							OTU_4734	Actinobacteria	Nitriliruptoria	Nitriliruptor
655	OTU_658	Proteobacteria	Alphaproteobacteria	N/A							OTU_4735	TM6	SJA-4	N/A
656	OTU_659	Proteobacteria	Betaproteobacteria	N/A							OTU_4737	N/A	N/A	N/A
657	OTU_660	WPS-2	N/A	N/A							OTU_4739	Firmicutes	Clostridia	N/A
658	OTU_661	Planctomycetes	Planctomycetia	N/A							OTU_4740	Chloroflexi	Anaerolineae	N/A
659	OTU_662	Chloroflexi	Ktedonobacteria	N/A							OTU_4750	Bacteroidetes	Bacteroidia	Prevotella
660	OTU_663	Actinobacteria	Actinobacteria	N/A							OTU_4752	Actinobacteria	Thermoleophilia	N/A
661	OTU_664	Acidobacteria	Acidobacteriia	N/A							OTU_4753	Bacteroidetes	[Saprospirae]	N/A
662	OTU_665	Chloroflexi	Ktedonobacteria	N/A							OTU_4755	Planctomycetes	Planctomycetia	Planctomyces
663	OTU_666	Actinobacteria	Actinobacteria	N/A							OTU_4758	Firmicutes	Bacilli	Bacillus
664	OTU_667	Crenarchaeota	MBGA	N/A							OTU_4759	Proteobacteria	Alphaproteobacteria	N/A
665	OTU_668	Proteobacteria	Alphaproteobacteria	N/A							OTU_4760	Acidobacteria	[Chloracidobacteria]	N/A
666	OTU_669	Bacteroidetes	[Saprospirae]	N/A							OTU_4761	Chloroflexi	TK17	N/A
667	OTU_670	Chloroflexi	Ktedonobacteria	N/A							OTU_4763	Proteobacteria	Gammaproteobacteria	N/A
668	OTU_671	Proteobacteria	Deltaproteobacteria	N/A							OTU_4764	Acidobacteria	[Chloracidobacteria]	N/A
669	OTU_672	Planctomycetes	Planctomycetia	N/A							OTU_4766	Chloroflexi	Anaerolineae	N/A
670	OTU_673	Acidobacteria	Solibacteres	Candidatus Solibacter							OTU_4771	Proteobacteria	Deltaproteobacteria	N/A
671	OTU_674	Proteobacteria	Alphaproteobacteria	Mesorhizobium							OTU_4772	Proteobacteria	Alphaproteobacteria	N/A
672	OTU_675	Acidobacteria	Solibacteres	Candidatus Solibacter							OTU_4773	Proteobacteria	Alphaproteobacteria	Sphingosinicella
673	OTU_676	N/A	N/A	N/A							OTU_4774	Firmicutes	Bacilli	Ammoniphilus
674	OTU_677	Acidobacteria	DA052	N/A							OTU_4775	Proteobacteria	N/A	N/A
675	OTU_678	N/A	N/A	N/A							OTU_4792	TM7	TM7-1	N/A
676	OTU_679	Armatimonadetes	0319-6E2	N/A							OTU_4801	Firmicutes	Clostridia	Coprococcus
677	OTU_680	Planctomycetes	Planctomycetia	N/A							OTU_4802	Actinobacteria	Actinobacteria	N/A
678	OTU_681	Actinobacteria	Acidimicrobiia	N/A							OTU_4804	Bacteroidetes	Bacteroidia	N/A
679	OTU_682	Proteobacteria	Alphaproteobacteria	N/A							OTU_4815	Planctomycetes	Planctomycetia	N/A
680	OTU_683	Actinobacteria	Thermoleophilia	N/A							OTU_4820	Chloroflexi	Ktedonobacteria	FFCH10602
681	OTU_684	Proteobacteria	Deltaproteobacteria	N/A							OTU_4821	Proteobacteria	Deltaproteobacteria	N/A
682	OTU_685	Proteobacteria	Alphaproteobacteria	N/A							OTU_4824	TM7	TM7-3	N/A
683	OTU_686	Proteobacteria	Alphaproteobacteria	N/A							OTU_4834	Chloroflexi	Ktedonobacteria	FFCH10602
684	OTU_687	N/A	N/A	N/A							OTU_4839	Proteobacteria	Alphaproteobacteria	N/A
685	OTU_688	Chloroflexi	Ktedonobacteria	N/A							OTU_4849	Bacteroidetes	Cytophagia	Hymenobacter
686	OTU_689	Proteobacteria	Alphaproteobacteria	N/A							OTU_4850	Chloroflexi	Anaerolineae	N/A
687	OTU_690	Planctomycetes	Planctomycetia	N/A							OTU_4851	Proteobacteria	Alphaproteobacteria	N/A
688	OTU_691	Proteobacteria	Gammaproteobacteria	Dokdonella							OTU_4854	Bacteroidetes	Cytophagia	N/A
689	OTU_692	Proteobacteria	Deltaproteobacteria	N/A							OTU_4857	Proteobacteria	Alphaproteobacteria	N/A
690	OTU_693	Acidobacteria	TM1	N/A							OTU_4865	Planctomycetes	Planctomycetia	N/A
691	OTU_694	Verrucomicrobia	[Spartobacteria]	Chthoniobacter							OTU_4870	Chlamydiae	Chlamydiia	Candidatus Rhabdochlamydia
692	OTU_695	Proteobacteria	Alphaproteobacteria	N/A							OTU_4873	Bacteroidetes	Bacteroidia	Blvii28
693	OTU_696	Proteobacteria	Alphaproteobacteria	N/A							OTU_4874	Proteobacteria	Alphaproteobacteria	N/A
694	OTU_697	Verrucomicrobia	[Pedosphaerae]	N/A							OTU_4876	N/A	N/A	N/A
695	OTU_698	Planctomycetes	Planctomycetia	Planctomyces							OTU_4877	Chloroflexi	Thermomicrobia	N/A
696	OTU_699	Proteobacteria	Gammaproteobacteria	N/A							OTU_4879	Proteobacteria	Deltaproteobacteria	N/A
697	OTU_700	Chloroflexi	Ktedonobacteria	N/A							OTU_4888	Gemmatimonadetes	Gemmatimonadetes	N/A
698	OTU_701	Acidobacteria	Acidobacteriia	N/A							OTU_4894	Actinobacteria	Acidimicrobiia	N/A
699	OTU_702	Actinobacteria	Acidimicrobiia	N/A							OTU_4896	Gemmatimonadetes	Gemm-1	N/A
700	OTU_703	Bacteroidetes	Sphingobacteriia	N/A							OTU_4898	Planctomycetes	Planctomycetia	N/A
701	OTU_704	WPS-2	N/A	N/A							OTU_4899	Gemmatimonadetes	Gemmatimonadetes	N/A
702	OTU_705	TM7	TM7-3	N/A							OTU_4900	Gemmatimonadetes	Gemm-1	N/A
703	OTU_706	Proteobacteria	Alphaproteobacteria	N/A							OTU_4904	Planctomycetes	Planctomycetia	Gemmata
704	OTU_707	Acidobacteria	Sva0725	N/A							OTU_4905	Proteobacteria	Deltaproteobacteria	N/A
705	OTU_708	Chloroflexi	Ktedonobacteria	N/A							OTU_4906	Chloroflexi	Anaerolineae	N/A
706	OTU_709	Proteobacteria	Betaproteobacteria	Cupriavidus							OTU_4907	Lentisphaerae	[Lentisphaeria]	N/A
707	OTU_710	Chloroflexi	Ktedonobacteria	N/A							OTU_4912	Proteobacteria	Gammaproteobacteria	N/A
708	OTU_711	Chloroflexi	Ktedonobacteria	N/A							OTU_4913	Firmicutes	Clostridia	Phascolarctobacterium
709	OTU_712	Proteobacteria	Gammaproteobacteria	Tatlockia							OTU_4925	Planctomycetes	OM190	N/A
710	OTU_713	AD3	ABS-6	N/A							OTU_4927	Planctomycetes	OM190	N/A
711	OTU_714	Acidobacteria	Acidobacteria-6	N/A							OTU_4928	Proteobacteria	Deltaproteobacteria	N/A
712	OTU_715	Chloroflexi	Ktedonobacteria	N/A							OTU_4929	N/A	N/A	N/A
713	OTU_716	Chloroflexi	Ktedonobacteria	N/A							OTU_4931	Planctomycetes	OM190	N/A
714	OTU_717	Chloroflexi	Ktedonobacteria	N/A							OTU_4933	Elusimicrobia	Elusimicrobia	N/A
715	OTU_718	Gemmatimonadetes	Gemmatimonadetes	N/A							OTU_4934	Acidobacteria	Sva0725	N/A
716	OTU_719	Proteobacteria	Gammaproteobacteria	Legionella							OTU_4935	Chloroflexi	Chloroflexi	N/A
717	OTU_720	Proteobacteria	Alphaproteobacteria	N/A							OTU_4936	Chloroflexi	Anaerolineae	SHD-231
718	OTU_721	Acidobacteria	Acidobacteriia	N/A							OTU_4937	Verrucomicrobia	[Pedosphaerae]	N/A
719	OTU_722	Chloroflexi	Ktedonobacteria	N/A							OTU_4938	Proteobacteria	Gammaproteobacteria	N/A
720	OTU_723	N/A	N/A	N/A							OTU_4939	Proteobacteria	Alphaproteobacteria	N/A
721	OTU_724	Acidobacteria	Acidobacteriia	N/A							OTU_4942	WS3	PRR-12	N/A
722	OTU_725	N/A	N/A	N/A							OTU_4943	Proteobacteria	Deltaproteobacteria	N/A
723	OTU_726	N/A	N/A	N/A							OTU_4944	Bacteroidetes	[Saprospirae]	N/A
724	OTU_727	Planctomycetes	Planctomycetia	N/A							OTU_4945	Gemmatimonadetes	Gemmatimonadetes	N/A
725	OTU_728	N/A	N/A	N/A							OTU_4946	Chloroflexi	Ktedonobacteria	N/A
726	OTU_729	Bacteroidetes	At12OctB3	N/A							OTU_4950	Proteobacteria	Betaproteobacteria	N/A
727	OTU_730	Euryarchaeota	Thermoplasmata	N/A							OTU_4952	Proteobacteria	Alphaproteobacteria	N/A
728	OTU_731	N/A	N/A	N/A							OTU_4953	Proteobacteria	Deltaproteobacteria	N/A
729	OTU_732	Planctomycetes	Planctomycetia	N/A							OTU_4954	Chloroflexi	Anaerolineae	N/A
730	OTU_733	Gemmatimonadetes	Gemmatimonadetes	N/A
731	OTU_734	N/A	N/A	N/A
732	OTU_736	Acidobacteria	Solibacteres	Candidatus Solibacter
733	OTU_737	Chloroflexi	Ktedonobacteria	N/A
734	OTU_738	Acidobacteria	TM1	N/A
735	OTU_739	Proteobacteria	Gammaproteobacteria	N/A
736	OTU_740	WPS-2	N/A	N/A
737	OTU_741	Proteobacteria	Gammaproteobacteria	N/A
738	OTU_742	Chloroflexi	Ktedonobacteria	N/A
739	OTU_743	Proteobacteria	Alphaproteobacteria	N/A
740	OTU_744	Proteobacteria	Alphaproteobacteria	N/A
741	OTU_745	Actinobacteria	Actinobacteria	Nocardia
742	OTU_746	Acidobacteria	DA052	N/A
743	OTU_747	Acidobacteria	Acidobacteria-6	N/A
744	OTU_748	Planctomycetes	Planctomycetia	N/A
745	OTU_749	Planctomycetes	Planctomycetia	N/A
746	OTU_750	Actinobacteria	Acidimicrobiia	N/A
747	OTU_751	Actinobacteria	Actinobacteria	N/A
748	OTU_752	Planctomycetes	Planctomycetia	N/A
749	OTU_753	Proteobacteria	Deltaproteobacteria	N/A
750	OTU_754	Planctomycetes	Planctomycetia	N/A
751	OTU_755	AD3	JG37-AG-4	N/A
752	OTU_756	Proteobacteria	Deltaproteobacteria	N/A
753	OTU_757	Firmicutes	Bacilli	Streptococcus
754	OTU_758	Actinobacteria	Thermoleophilia	N/A
755	OTU_759	Actinobacteria	Actinobacteria	N/A
756	OTU_760	Chloroflexi	Ktedonobacteria	N/A
757	OTU_761	Armatimonadetes	[Fimbriimonadia]	Fimbriimonas
758	OTU_762	Armatimonadetes	[Fimbriimonadia]	Fimbriimonas
759	OTU_763	Acidobacteria	Solibacteres	N/A
760	OTU_764	Chloroflexi	Ktedonobacteria	N/A
761	OTU_765	Proteobacteria	Alphaproteobacteria	N/A
762	OTU_766	Chloroflexi	Ktedonobacteria	N/A
763	OTU_767	Acidobacteria	TM1	N/A
764	OTU_768	Planctomycetes	Planctomycetia	N/A
765	OTU_769	Planctomycetes	Planctomycetia	N/A
766	OTU_770	Proteobacteria	Gammaproteobacteria	Aquicella
767	OTU_771	Proteobacteria	Alphaproteobacteria	N/A
768	OTU_772	GAL15	N/A	N/A
769	OTU_773	Chloroflexi	Ktedonobacteria	N/A
770	OTU_774	Proteobacteria	Alphaproteobacteria	N/A
771	OTU_775	Bacteroidetes	[Saprospirae]	N/A
772	OTU_776	Chloroflexi	Ktedonobacteria	N/A
773	OTU_777	Planctomycetes	Planctomycetia	N/A
774	OTU_778	AD3	JG37-AG-4	N/A
775	OTU_779	N/A	N/A	N/A
776	OTU_780	Armatimonadetes	0319-6E2	N/A
777	OTU_781	Chloroflexi	Ktedonobacteria	N/A
778	OTU_782	Chloroflexi	Ktedonobacteria	N/A
779	OTU_783	Cyanobacteria	4C0d-2	N/A
780	OTU_784	Proteobacteria	Gammaproteobacteria	Aquicella
781	OTU_785	Proteobacteria	Betaproteobacteria	N/A
782	OTU_786	WPS-2	N/A	N/A
783	OTU_787	Chloroflexi	Ktedonobacteria	N/A
784	OTU_788	Proteobacteria	Alphaproteobacteria	Rhodoplanes
785	OTU_789	Proteobacteria	Gammaproteobacteria	N/A
786	OTU_791	Verrucomicrobia	Opitutae	Opitutus
787	OTU_792	Chloroflexi	Ktedonobacteria	N/A
788	OTU_793	Planctomycetes	Planctomycetia	N/A
789	OTU_794	Proteobacteria	Gammaproteobacteria	N/A
790	OTU_795	Proteobacteria	Deltaproteobacteria	N/A
791	OTU_796	Proteobacteria	Deltaproteobacteria	N/A
792	OTU_797	Planctomycetes	Planctomycetia	N/A
793	OTU_798	Elusimicrobia	Elusimicrobia	N/A
794	OTU_799	Gemmatimonadetes	Gemmatimonadetes	N/A
795	OTU_800	Acidobacteria	Acidobacteria-6	N/A
796	OTU_801	Chloroflexi	Ktedonobacteria	N/A
797	OTU_802	Chloroflexi	Ktedonobacteria	N/A
798	OTU_803	Chloroflexi	Ktedonobacteria	N/A
799	OTU_804	Acidobacteria	DA052	N/A
800	OTU_805	Acidobacteria	DA052	N/A
801	OTU_806	Actinobacteria	Acidimicrobiia	N/A
802	OTU_807	Proteobacteria	Gammaproteobacteria	Aquicella
803	OTU_808	Proteobacteria	Gammaproteobacteria	N/A
804	OTU_809	AD3	JG37-AG-4	N/A
805	OTU_810	Acidobacteria	DA052	N/A
806	OTU_811	Proteobacteria	Gammaproteobacteria	N/A
807	OTU_812	Planctomycetes	Planctomycetia	N/A
808	OTU_813	Acidobacteria	Solibacteres	N/A
809	OTU_814	Acidobacteria	Acidobacteriia	N/A
810	OTU_815	Planctomycetes	Phycisphaerae	N/A
811	OTU_816	Actinobacteria	Actinobacteria	Nocardia
812	OTU_817	Planctomycetes	Planctomycetia	N/A
813	OTU_818	Firmicutes	Bacilli	N/A
814	OTU_819	Gemmatimonadetes	Gemmatimonadetes	N/A
815	OTU_820	Proteobacteria	Alphaproteobacteria	N/A
816	OTU_821	Planctomycetes	Planctomycetia	N/A
817	OTU_822	Acidobacteria	Acidobacteriia	N/A
818	OTU_823	Chloroflexi	Ktedonobacteria	N/A
819	OTU_824	Armatimonadetes	0319-6E2	N/A
820	OTU_825	AD3	JG37-AG-4	N/A
821	OTU_826	Crenarchaeota	MCG	N/A
822	OTU_827	Acidobacteria	DA052	N/A
823	OTU_828	Planctomycetes	Planctomycetia	N/A
824	OTU_829	Planctomycetes	Planctomycetia	N/A
825	OTU_830	Acidobacteria	TM1	N/A
826	OTU_831	Proteobacteria	Deltaproteobacteria	N/A
827	OTU_832	Crenarchaeota	N/A	N/A
828	OTU_833	Chloroflexi	Ktedonobacteria	N/A
829	OTU_834	Planctomycetes	Planctomycetia	N/A
830	OTU_835	Chloroflexi	TK17	N/A
831	OTU_836	Chlorobi	N/A	N/A
832	OTU_837	Proteobacteria	Betaproteobacteria	Thiobacillus
833	OTU_838	Gemmatimonadetes	Gemmatimonadetes	N/A
834	OTU_839	Acidobacteria	Solibacteres	Candidatus Solibacter
835	OTU_840	Actinobacteria	Actinobacteria	N/A
836	OTU_841	Chloroflexi	Ktedonobacteria	N/A
837	OTU_842	Chloroflexi	TK17	N/A
838	OTU_843	Acidobacteria	Acidobacteria-5	N/A
839	OTU_844	Crenarchaeota	N/A	N/A
840	OTU_845	Bacteroidetes	[Saprospirae]	N/A
841	OTU_846	Acidobacteria	Acidobacteria-6	N/A
842	OTU_847	Proteobacteria	Gammaproteobacteria	N/A
843	OTU_849	Chloroflexi	Ktedonobacteria	N/A
844	OTU_850	Proteobacteria	Gammaproteobacteria	N/A
845	OTU_851	Bacteroidetes	Sphingobacteriia	N/A
846	OTU_852	Acidobacteria	Solibacteres	Candidatus Solibacter
847	OTU_853	Planctomycetes	Planctomycetia	N/A
848	OTU_854	AD3	JG37-AG-4	N/A
849	OTU_856	Planctomycetes	Planctomycetia	N/A
850	OTU_857	Proteobacteria	Alphaproteobacteria	N/A
851	OTU_858	Proteobacteria	Alphaproteobacteria	N/A
852	OTU_859	Chloroflexi	Ktedonobacteria	N/A
853	OTU_860	Actinobacteria	Acidimicrobiia	N/A
854	OTU_861	Planctomycetes	Planctomycetia	N/A
855	OTU_862	Acidobacteria	[Chloracidobacteria]	N/A
856	OTU_863	N/A	N/A	N/A
857	OTU_864	Proteobacteria	Alphaproteobacteria	N/A
858	OTU_865	Acidobacteria	TM1	N/A
859	OTU_866	Actinobacteria	Actinobacteria	N/A
860	OTU_867	TM7	SC3	N/A
861	OTU_868	WPS-2	N/A	N/A
862	OTU_869	Planctomycetes	Planctomycetia	N/A
863	OTU_870	Chlamydiae	Chlamydiia	N/A
864	OTU_871	Armatimonadetes	Armatimonadia	N/A
865	OTU_872	Chloroflexi	Ktedonobacteria	N/A
866	OTU_873	Proteobacteria	Betaproteobacteria	N/A
867	OTU_874	Elusimicrobia	Elusimicrobia	N/A
868	OTU_875	Acidobacteria	DA052	N/A
869	OTU_876	Actinobacteria	Actinobacteria	Mycobacterium
870	OTU_877	Chloroflexi	Ktedonobacteria	N/A
871	OTU_878	Planctomycetes	Planctomycetia	N/A
872	OTU_879	Gemmatimonadetes	Gemmatimonadetes	N/A
873	OTU_880	Chloroflexi	TK10	N/A
874	OTU_881	Proteobacteria	Alphaproteobacteria	N/A
875	OTU_882	Proteobacteria	Alphaproteobacteria	N/A
876	OTU_883	Chloroflexi	Ktedonobacteria	N/A
877	OTU_884	Verrucomicrobia	[Pedosphaerae]	Pedosphaera
878	OTU_885	Planctomycetes	Planctomycetia	N/A
879	OTU_887	N/A	N/A	N/A
880	OTU_888	Armatimonadetes	0319-6E2	N/A
881	OTU_889	Planctomycetes	Planctomycetia	N/A
882	OTU_890	Bacteroidetes	[Saprospirae]	N/A
883	OTU_891	Proteobacteria	Deltaproteobacteria	N/A
884	OTU_892	Acidobacteria	DA052	N/A
885	OTU_893	Firmicutes	Bacilli	Cohnella
886	OTU_894	Chlamydiae	Chlamydiia	Candidatus Rhabdochlamydia
887	OTU_895	Chloroflexi	Ktedonobacteria	N/A
888	OTU_896	Planctomycetes	Planctomycetia	N/A
889	OTU_897	Proteobacteria	Alphaproteobacteria	Sphingomonas
890	OTU_899	N/A	N/A	N/A
891	OTU_900	Chloroflexi	Ktedonobacteria	N/A
892	OTU_901	Planctomycetes	Planctomycetia	N/A
893	OTU_902	Planctomycetes	Planctomycetia	N/A
894	OTU_903	Verrucomicrobia	[Pedosphaerae]	N/A
895	OTU_904	Planctomycetes	Planctomycetia	N/A
896	OTU_905	Proteobacteria	Alphaproteobacteria	N/A
897	OTU_906	Chloroflexi	Ktedonobacteria	N/A
898	OTU_907	TM6	SJA-4	N/A
899	OTU_908	Proteobacteria	Alphaproteobacteria	N/A
900	OTU_909	Proteobacteria	Gammaproteobacteria	N/A
901	OTU_910	Planctomycetes	Planctomycetia	N/A
902	OTU_911	Bacteroidetes	[Saprospirae]	Niastella
903	OTU_912	TM6	SJA-4	N/A
904	OTU_914	Proteobacteria	Alphaproteobacteria	N/A
905	OTU_915	Bacteroidetes	[Saprospirae]	N/A
906	OTU_916	Planctomycetes	Planctomycetia	N/A
907	OTU_917	Chloroflexi	Ktedonobacteria	N/A
908	OTU_918	Planctomycetes	Planctomycetia	N/A
909	OTU_919	Chloroflexi	N/A	N/A
910	OTU_920	Chloroflexi	Ktedonobacteria	N/A
911	OTU_921	Crenarchaeota	MBGA	N/A
912	OTU_922	Chloroflexi	Ktedonobacteria	N/A
913	OTU_923	Proteobacteria	Gammaproteobacteria	N/A
914	OTU_924	Acidobacteria	Solibacteres	N/A
915	OTU_925	Planctomycetes	Planctomycetia	N/A
916	OTU_926	Proteobacteria	Alphaproteobacteria	N/A
917	OTU_927	Chloroflexi	Ktedonobacteria	N/A
918	OTU_928	Acidobacteria	TM1	N/A
919	OTU_929	Chloroflexi	Ktedonobacteria	N/A
920	OTU_930	Planctomycetes	Planctomycetia	N/A
921	OTU_931	Euryarchaeota	Thermoplasmata	N/A
922	OTU_932	Planctomycetes	Planctomycetia	N/A
923	OTU_933	Planctomycetes	Planctomycetia	N/A
924	OTU_934	Armatimonadetes	0319-6E2	N/A
925	OTU_935	Proteobacteria	Alphaproteobacteria	N/A
926	OTU_936	Chloroflexi	TK10	N/A
927	OTU_937	Proteobacteria	Alphaproteobacteria	N/A
928	OTU_938	Chloroflexi	Ktedonobacteria	N/A
929	OTU_939	Planctomycetes	Planctomycetia	N/A
930	OTU_940	Verrucomicrobia	[Pedosphaerae]	N/A
931	OTU_941	Actinobacteria	Actinobacteria	N/A
932	OTU_942	Proteobacteria	Alphaproteobacteria	N/A
933	OTU_943	Planctomycetes	Planctomycetia	N/A
934	OTU_944	Armatimonadetes	Armatimonadia	N/A
935	OTU_945	Proteobacteria	Gammaproteobacteria	N/A
936	OTU_946	Armatimonadetes	Armatimonadia	N/A
937	OTU_947	Proteobacteria	Alphaproteobacteria	N/A
938	OTU_948	Gemmatimonadetes	Gemmatimonadetes	N/A
939	OTU_949	Cyanobacteria	4C0d-2	N/A
940	OTU_950	Actinobacteria	Thermoleophilia	N/A
941	OTU_951	Chloroflexi	Ktedonobacteria	N/A
942	OTU_952	Chloroflexi	Ktedonobacteria	N/A
943	OTU_953	Proteobacteria	Deltaproteobacteria	N/A
944	OTU_954	Firmicutes	Bacilli	Bacillus
945	OTU_955	Planctomycetes	Planctomycetia	N/A
946	OTU_956	Proteobacteria	Deltaproteobacteria	N/A
947	OTU_957	Gemmatimonadetes	Gemmatimonadetes	N/A
948	OTU_958	Chloroflexi	Ktedonobacteria	N/A
949	OTU_959	Chloroflexi	Ktedonobacteria	N/A
950	OTU_960	Actinobacteria	Actinobacteria	N/A
951	OTU_961	AD3	ABS-6	N/A
952	OTU_962	Bacteroidetes	[Saprospirae]	N/A
953	OTU_963	Chloroflexi	Ktedonobacteria	N/A
954	OTU_964	N/A	N/A	N/A
955	OTU_965	Acidobacteria	[Chloracidobacteria]	N/A
956	OTU_966	Actinobacteria	Thermoleophilia	N/A
957	OTU_967	Actinobacteria	MB-A2-108	N/A
958	OTU_968	Planctomycetes	Planctomycetia	N/A
959	OTU_969	Chloroflexi	TK17	N/A
960	OTU_970	Planctomycetes	Planctomycetia	N/A
961	OTU_971	Acidobacteria	Acidobacteria-6	N/A
962	OTU_972	Acidobacteria	Solibacteres	N/A
963	OTU_973	Chloroflexi	Ktedonobacteria	N/A
964	OTU_974	Chloroflexi	Ktedonobacteria	N/A
965	OTU_975	Crenarchaeota	Thaumarchaeota	N/A
966	OTU_976	Actinobacteria	Actinobacteria	N/A
967	OTU_977	Nitrospirae	Nitrospira	N/A
968	OTU_978	Actinobacteria	Acidimicrobiia	N/A
969	OTU_979	Chloroflexi	Ktedonobacteria	N/A
970	OTU_980	Proteobacteria	Alphaproteobacteria	N/A
971	OTU_981	Chloroflexi	Thermomicrobia	N/A
972	OTU_982	Actinobacteria	Acidimicrobiia	N/A
973	OTU_983	Chloroflexi	Ktedonobacteria	N/A
974	OTU_984	Armatimonadetes	0319-6E2	N/A
975	OTU_985	Nitrospirae	Nitrospira	N/A
976	OTU_986	Armatimonadetes	0319-6E2	N/A
977	OTU_987	Proteobacteria	Gammaproteobacteria	N/A
978	OTU_988	Proteobacteria	Deltaproteobacteria	N/A
979	OTU_989	WPS-2	N/A	N/A
980	OTU_990	Acidobacteria	Solibacteres	N/A
981	OTU_991	Planctomycetes	Planctomycetia	N/A
982	OTU_992	Chloroflexi	Ktedonobacteria	N/A
983	OTU_993	Planctomycetes	Planctomycetia	N/A
984	OTU_994	Chloroflexi	Ktedonobacteria	N/A
985	OTU_995	Planctomycetes	Planctomycetia	N/A
986	OTU_996	Chloroflexi	Ktedonobacteria	N/A
987	OTU_997	Proteobacteria	Alphaproteobacteria	N/A
988	OTU_998	Chloroflexi	TK10	N/A
989	OTU_999	Proteobacteria	Alphaproteobacteria	N/A
990	OTU_1000	Proteobacteria	Gammaproteobacteria	Pseudomonas
991	OTU_1001	Chloroflexi	Ktedonobacteria	N/A
992	OTU_1002	Bacteroidetes	[Saprospirae]	N/A
993	OTU_1003	TM7	TM7-1	N/A
994	OTU_1004	Proteobacteria	Gammaproteobacteria	N/A
995	OTU_1005	Planctomycetes	Planctomycetia	N/A
996	OTU_1006	Planctomycetes	Planctomycetia	N/A
997	OTU_1007	Proteobacteria	Alphaproteobacteria	N/A
998	OTU_1008	Proteobacteria	Deltaproteobacteria	Anaeromyxobacter
999	OTU_1009	Planctomycetes	Planctomycetia	N/A
1000	OTU_1010	Euryarchaeota	Thermoplasmata	N/A
1001	OTU_1012	Proteobacteria	Gammaproteobacteria	N/A
1002	OTU_1013	Chloroflexi	Ktedonobacteria	N/A
1003	OTU_1014	Acidobacteria	DA052	N/A
1004	OTU_1015	Planctomycetes	Planctomycetia	N/A
1005	OTU_1016	Armatimonadetes	Chthonomonadetes	N/A
1006	OTU_1017	Chloroflexi	Ktedonobacteria	N/A
1007	OTU_1018	Proteobacteria	Betaproteobacteria	N/A
1008	OTU_1019	Proteobacteria	Alphaproteobacteria	N/A
1009	OTU_1020	Cyanobacteria	ML635J-21	N/A
1010	OTU_1021	Chloroflexi	Ktedonobacteria	N/A
1011	OTU_1022	Bacteroidetes	Sphingobacteriia	N/A
1012	OTU_1023	Proteobacteria	Deltaproteobacteria	N/A
1013	OTU_1024	Planctomycetes	Planctomycetia	N/A
1014	OTU_1025	Chloroflexi	Thermomicrobia	N/A
1015	OTU_1026	Proteobacteria	Alphaproteobacteria	N/A
1016	OTU_1027	Verrucomicrobia	[Spartobacteria]	N/A
1017	OTU_1028	Actinobacteria	Acidimicrobiia	N/A
1018	OTU_1029	Proteobacteria	Alphaproteobacteria	N/A
1019	OTU_1030	Proteobacteria	Gammaproteobacteria	Aquicella
1020	OTU_1031	Planctomycetes	Planctomycetia	N/A
1021	OTU_1032	Proteobacteria	Alphaproteobacteria	N/A
1022	OTU_1033	Planctomycetes	Planctomycetia	N/A
1023	OTU_1034	Acidobacteria	Solibacteres	N/A
1024	OTU_1035	WPS-2	N/A	N/A
1025	OTU_1036	Proteobacteria	Alphaproteobacteria	N/A
1026	OTU_1037	Chloroflexi	Ktedonobacteria	N/A
1027	OTU_1038	Chloroflexi	N/A	N/A
1028	OTU_1039	Chloroflexi	Ktedonobacteria	N/A
1029	OTU_1040	N/A	N/A	N/A
1030	OTU_1041	Proteobacteria	Deltaproteobacteria	N/A
1031	OTU_1042	Proteobacteria	Deltaproteobacteria	N/A
1032	OTU_1043	Verrucomicrobia	[Pedosphaerae]	N/A
1033	OTU_1044	Chlorobi	Ignavibacteria	N/A
1034	OTU_1045	Chloroflexi	Ktedonobacteria	N/A
1035	OTU_1046	Nitrospirae	Nitrospira	N/A
1036	OTU_1047	Chloroflexi	Ktedonobacteria	N/A
1037	OTU_1048	Proteobacteria	Betaproteobacteria	Achromobacter
1038	OTU_1049	Actinobacteria	Acidimicrobiia	N/A
1039	OTU_1050	Chlamydiae	Chlamydiia	N/A
1040	OTU_1051	TM6	SJA-4	N/A
1041	OTU_1052	Chloroflexi	Ktedonobacteria	N/A
1042	OTU_1053	Chloroflexi	N/A	N/A
1043	OTU_1054	Planctomycetes	Planctomycetia	N/A
1044	OTU_1055	Proteobacteria	Alphaproteobacteria	N/A
1045	OTU_1056	Proteobacteria	Betaproteobacteria	N/A
1046	OTU_1057	N/A	N/A	N/A
1047	OTU_1058	Proteobacteria	Deltaproteobacteria	N/A
1048	OTU_1059	Actinobacteria	Actinobacteria	N/A
1049	OTU_1060	Proteobacteria	Gammaproteobacteria	Aquicella
1050	OTU_1061	Proteobacteria	Betaproteobacteria	N/A
1051	OTU_1062	Acidobacteria	Acidobacteriia	N/A
1052	OTU_1063	Proteobacteria	Betaproteobacteria	Burkholderia
1053	OTU_1064	Proteobacteria	Gammaproteobacteria	N/A
1054	OTU_1066	WPS-2	N/A	N/A
1055	OTU_1067	Crenarchaeota	MBGA	N/A
1056	OTU_1068	Chlamydiae	Chlamydiia	N/A
1057	OTU_1069	Proteobacteria	Deltaproteobacteria	N/A
1058	OTU_1070	Gemmatimonadetes	Gemmatimonadetes	N/A
1059	OTU_1071	Proteobacteria	Alphaproteobacteria	N/A
1060	OTU_1072	Chloroflexi	Ktedonobacteria	N/A
1061	OTU_1073	Proteobacteria	Deltaproteobacteria	N/A
1062	OTU_1074	OD1	ZB2	N/A
1063	OTU_1075	Acidobacteria	EC1113	N/A
1064	OTU_1076	Nitrospirae	Nitrospira	Nitrospira
1065	OTU_1077	Bacteroidetes	N/A	N/A
1066	OTU_1078	Planctomycetes	Planctomycetia	N/A
1067	OTU_1079	Proteobacteria	Deltaproteobacteria	N/A
1068	OTU_1080	N/A	N/A	N/A
1069	OTU_1081	N/A	N/A	N/A
1070	OTU_1082	Planctomycetes	Planctomycetia	N/A
1071	OTU_1083	Crenarchaeota	N/A	N/A
1072	OTU_1084	Chloroflexi	Ktedonobacteria	N/A
1073	OTU_1085	TM6	SJA-4	N/A
1074	OTU_1086	Planctomycetes	Planctomycetia	N/A
1075	OTU_1087	Proteobacteria	Betaproteobacteria	N/A
1076	OTU_1088	WPS-2	N/A	N/A
1077	OTU_1089	Planctomycetes	Phycisphaerae	N/A
1078	OTU_1090	Proteobacteria	Deltaproteobacteria	N/A
1079	OTU_1091	Actinobacteria	Acidimicrobiia	N/A
1080	OTU_1092	Acidobacteria	Acidobacteriia	N/A
1081	OTU_1093	Armatimonadetes	Chthonomonadetes	N/A
1082	OTU_1094	Elusimicrobia	Elusimicrobia	N/A
1083	OTU_1095	Proteobacteria	Gammaproteobacteria	N/A
1084	OTU_1096	Acidobacteria	Acidobacteriia	N/A
1085	OTU_1097	Proteobacteria	Alphaproteobacteria	N/A
1086	OTU_1098	Bacteroidetes	[Saprospirae]	N/A
1087	OTU_1100	Acidobacteria	Solibacteres	N/A
1088	OTU_1101	Planctomycetes	Planctomycetia	N/A
1089	OTU_1102	Planctomycetes	Planctomycetia	N/A
1090	OTU_1103	Planctomycetes	Planctomycetia	N/A
1091	OTU_1104	TM7	TM7-1	N/A
1092	OTU_1105	Cyanobacteria	4C0d-2	N/A
1093	OTU_1106	TM7	SC3	N/A
1094	OTU_1107	Proteobacteria	Deltaproteobacteria	Bdellovibrio
1095	OTU_1108	Planctomycetes	Planctomycetia	N/A
1096	OTU_1109	Proteobacteria	Alphaproteobacteria	N/A
1097	OTU_1110	N/A	N/A	N/A
1098	OTU_1111	Armatimonadetes	0319-6E2	N/A
1099	OTU_1112	Proteobacteria	Alphaproteobacteria	N/A
1100	OTU_1113	Planctomycetes	Planctomycetia	N/A
1101	OTU_1114	Planctomycetes	Planctomycetia	N/A
1102	OTU_1115	Acidobacteria	DA052	N/A
1103	OTU_1116	Planctomycetes	Planctomycetia	N/A
1104	OTU_1117	Euryarchaeota	Thermoplasmata	N/A
1105	OTU_1119	Actinobacteria	Acidimicrobiia	N/A
1106	OTU_1121	Planctomycetes	Planctomycetia	N/A
1107	OTU_1122	Proteobacteria	Alphaproteobacteria	N/A
1108	OTU_1123	Proteobacteria	Betaproteobacteria	N/A
1109	OTU_1124	Proteobacteria	Alphaproteobacteria	Methylobacterium
1110	OTU_1125	Armatimonadetes	Chthonomonadetes	N/A
1111	OTU_1126	Proteobacteria	Betaproteobacteria	N/A
1112	OTU_1127	TM7	TM7-1	N/A
1113	OTU_1128	N/A	N/A	N/A
1114	OTU_1129	Proteobacteria	Gammaproteobacteria	N/A
1115	OTU_1130	Proteobacteria	Betaproteobacteria	N/A
1116	OTU_1131	Planctomycetes	Planctomycetia	N/A
1117	OTU_1132	N/A	N/A	N/A
1118	OTU_1133	Actinobacteria	Thermoleophilia	N/A
1119	OTU_1134	Planctomycetes	Planctomycetia	N/A
1120	OTU_1135	Planctomycetes	Planctomycetia	N/A
1121	OTU_1137	Planctomycetes	Planctomycetia	N/A
1122	OTU_1138	Planctomycetes	Planctomycetia	N/A
1123	OTU_1139	Planctomycetes	Planctomycetia	N/A
1124	OTU_1140	Planctomycetes	Planctomycetia	N/A
1125	OTU_1141	Chloroflexi	Ktedonobacteria	N/A
1126	OTU_1142	Acidobacteria	DA052	N/A
1127	OTU_1143	N/A	N/A	N/A
1128	OTU_1145	Chloroflexi	Ktedonobacteria	N/A
1129	OTU_1146	Chloroflexi	S085	N/A
1130	OTU_1147	Actinobacteria	Thermoleophilia	N/A
1131	OTU_1148	Armatimonadetes	Armatimonadia	N/A
1132	OTU_1149	Planctomycetes	Planctomycetia	N/A
1133	OTU_1150	Chloroflexi	Ktedonobacteria	N/A
1134	OTU_1151	Proteobacteria	Gammaproteobacteria	Acinetobacter
1135	OTU_1152	Chloroflexi	Ktedonobacteria	N/A
1136	OTU_1153	Acidobacteria	EC1113	N/A
1137	OTU_1154	Proteobacteria	Alphaproteobacteria	N/A
1138	OTU_1155	Crenarchaeota	Thaumarchaeota	Candidatus Nitrososphaera
1139	OTU_1156	Proteobacteria	Gammaproteobacteria	N/A
1140	OTU_1157	Acidobacteria	Acidobacteria-6	N/A
1141	OTU_1159	Verrucomicrobia	[Pedosphaerae]	N/A
1142	OTU_1160	Chloroflexi	Ktedonobacteria	N/A
1143	OTU_1161	Bacteroidetes	[Saprospirae]	N/A
1144	OTU_1162	N/A	N/A	N/A
1145	OTU_1163	TM6	SJA-4	N/A
1146	OTU_1164	Chloroflexi	Ktedonobacteria	N/A
1147	OTU_1165	Proteobacteria	Deltaproteobacteria	N/A
1148	OTU_1166	Chloroflexi	Ktedonobacteria	N/A
1149	OTU_1167	Planctomycetes	Planctomycetia	N/A
1150	OTU_1168	Proteobacteria	Alphaproteobacteria	Rhizobium
1151	OTU_1169	Proteobacteria	Gammaproteobacteria	N/A
1152	OTU_1170	Planctomycetes	Planctomycetia	N/A
1153	OTU_1171	Chloroflexi	Ktedonobacteria	N/A
1154	OTU_1172	Planctomycetes	Planctomycetia	N/A
1155	OTU_1173	N/A	N/A	N/A
1156	OTU_1174	Proteobacteria	Gammaproteobacteria	N/A
1157	OTU_1175	Proteobacteria	Alphaproteobacteria	N/A
1158	OTU_1176	Chlamydiae	Chlamydiia	N/A
1159	OTU_1177	Proteobacteria	Alphaproteobacteria	Caulobacter
1160	OTU_1178	Chloroflexi	Ktedonobacteria	N/A
1161	OTU_1179	Actinobacteria	Actinobacteria	N/A
1162	OTU_1180	Crenarchaeota	MBGA	N/A
1163	OTU_1181	Armatimonadetes	0319-6E2	N/A
1164	OTU_1182	Proteobacteria	Deltaproteobacteria	N/A
1165	OTU_1183	Chloroflexi	Ktedonobacteria	N/A
1166	OTU_1184	Gemmatimonadetes	Gemmatimonadetes	N/A
1167	OTU_1185	Chloroflexi	Ktedonobacteria	N/A
1168	OTU_1188	Proteobacteria	Gammaproteobacteria	N/A
1169	OTU_1189	Planctomycetes	Planctomycetia	N/A
1170	OTU_1190	Planctomycetes	Planctomycetia	Gemmata
1171	OTU_1191	TM7	SC3	N/A
1172	OTU_1192	Proteobacteria	Alphaproteobacteria	N/A
1173	OTU_1193	Planctomycetes	Planctomycetia	N/A
1174	OTU_1194	Proteobacteria	Gammaproteobacteria	N/A
1175	OTU_1195	Planctomycetes	Planctomycetia	N/A
1176	OTU_1196	Planctomycetes	Planctomycetia	N/A
1177	OTU_1197	Chloroflexi	Ktedonobacteria	N/A
1178	OTU_1198	Chloroflexi	Anaerolineae	N/A
1179	OTU_1199	Planctomycetes	Planctomycetia	N/A
1180	OTU_1200	Chloroflexi	Ktedonobacteria	N/A
1181	OTU_1201	Actinobacteria	Actinobacteria	Sinomonas
1182	OTU_1202	N/A	N/A	N/A
1183	OTU_1203	Planctomycetes	Planctomycetia	N/A
1184	OTU_1204	Proteobacteria	Alphaproteobacteria	N/A
1185	OTU_1205	WPS-2	N/A	N/A
1186	OTU_1206	Chloroflexi	Ktedonobacteria	FFCH10602
1187	OTU_1207	Planctomycetes	Phycisphaerae	N/A
1188	OTU_1208	Armatimonadetes	Chthonomonadetes	N/A
1189	OTU_1209	Firmicutes	Bacilli	N/A
1190	OTU_1210	Chloroflexi	Ktedonobacteria	N/A
1191	OTU_1211	Planctomycetes	Planctomycetia	N/A
1192	OTU_1212	Verrucomicrobia	[Pedosphaerae]	N/A
1193	OTU_1213	WPS-2	N/A	N/A
1194	OTU_1214	Proteobacteria	Alphaproteobacteria	N/A
1195	OTU_1215	Armatimonadetes	[Fimbriimonadia]	Fimbriimonas
1196	OTU_1216	Planctomycetes	Planctomycetia	N/A
1197	OTU_1217	Chloroflexi	Ktedonobacteria	N/A
1198	OTU_1218	Planctomycetes	Planctomycetia	N/A
1199	OTU_1219	Acidobacteria	Solibacteres	N/A
1200	OTU_1220	Proteobacteria	Gammaproteobacteria	Aquicella
1201	OTU_1221	N/A	N/A	N/A
1202	OTU_1222	Planctomycetes	Phycisphaerae	N/A
1203	OTU_1223	Proteobacteria	Alphaproteobacteria	N/A
1204	OTU_1224	Chloroflexi	Ktedonobacteria	N/A
1205	OTU_1225	Planctomycetes	Planctomycetia	Gemmata
1206	OTU_1226	Acidobacteria	Acidobacteriia	N/A
1207	OTU_1227	Acidobacteria	Sva0725	N/A
1208	OTU_1228	Bacteroidetes	[Saprospirae]	N/A
1209	OTU_1229	Chloroflexi	Ktedonobacteria	N/A
1210	OTU_1230	Acidobacteria	[Chloracidobacteria]	N/A
1211	OTU_1231	Proteobacteria	Alphaproteobacteria	N/A
1212	OTU_1232	Actinobacteria	Acidimicrobiia	N/A
1213	OTU_1233	Actinobacteria	Thermoleophilia	N/A
1214	OTU_1234	Planctomycetes	Phycisphaerae	N/A
1215	OTU_1235	Verrucomicrobia	[Pedosphaerae]	N/A
1216	OTU_1236	Chlorobi	N/A	N/A
1217	OTU_1237	TM7	TM7-1	N/A
1218	OTU_1238	Proteobacteria	Gammaproteobacteria	N/A
1219	OTU_1239	Planctomycetes	Planctomycetia	N/A
1220	OTU_1240	Cyanobacteria	4C0d-2	N/A
1221	OTU_1241	Acidobacteria	TM1	N/A
1222	OTU_1242	Proteobacteria	Alphaproteobacteria	N/A
1223	OTU_1243	Gemmatimonadetes	Gemm-1	N/A
1224	OTU_1244	Proteobacteria	Alphaproteobacteria	N/A
1225	OTU_1245	Planctomycetes	Planctomycetia	N/A
1226	OTU_1246	Proteobacteria	Alphaproteobacteria	N/A
1227	OTU_1247	N/A	N/A	N/A
1228	OTU_1248	Actinobacteria	Actinobacteria	Actinomyces
1229	OTU_1249	N/A	N/A	N/A
1230	OTU_1250	Cyanobacteria	4C0d-2	N/A
1231	OTU_1251	Proteobacteria	Alphaproteobacteria	N/A
1232	OTU_1252	Acidobacteria	Solibacteres	Candidatus Solibacter
1233	OTU_1253	Proteobacteria	Alphaproteobacteria	N/A
1234	OTU_1254	Euryarchaeota	Thermoplasmata	N/A
1235	OTU_1256	Planctomycetes	Planctomycetia	Gemmata
1236	OTU_1259	Planctomycetes	Planctomycetia	A17
1237	OTU_1261	N/A	N/A	N/A
1238	OTU_1262	Chloroflexi	TK10	N/A
1239	OTU_1263	Actinobacteria	Actinobacteria	Pilimelia
1240	OTU_1264	Chloroflexi	Ktedonobacteria	N/A
1241	OTU_1265	Planctomycetes	Planctomycetia	N/A
1242	OTU_1266	N/A	N/A	N/A
1243	OTU_1268	N/A	N/A	N/A
1244	OTU_1269	Planctomycetes	Planctomycetia	N/A
1245	OTU_1270	Gemmatimonadetes	Gemmatimonadetes	N/A
1246	OTU_1271	Chloroflexi	Ellin6529	N/A
1247	OTU_1272	TM6	SJA-4	N/A
1248	OTU_1274	Chloroflexi	Ktedonobacteria	N/A
1249	OTU_1275	Chloroflexi	Ktedonobacteria	N/A
1250	OTU_1276	Chloroflexi	Ktedonobacteria	N/A
1251	OTU_1277	Actinobacteria	Acidimicrobiia	N/A
1252	OTU_1278	Planctomycetes	Planctomycetia	N/A
1253	OTU_1280	Acidobacteria	Acidobacteriia	N/A
1254	OTU_1281	Chloroflexi	Ktedonobacteria	N/A
1255	OTU_1282	Chloroflexi	Ktedonobacteria	N/A
1256	OTU_1283	Actinobacteria	Thermoleophilia	N/A
1257	OTU_1284	Armatimonadetes	Chthonomonadetes	N/A
1258	OTU_1285	Proteobacteria	Deltaproteobacteria	Geobacter
1259	OTU_1286	Planctomycetes	Planctomycetia	N/A
1260	OTU_1287	Proteobacteria	Alphaproteobacteria	N/A
1261	OTU_1288	Planctomycetes	Planctomycetia	N/A
1262	OTU_1289	Planctomycetes	Planctomycetia	N/A
1263	OTU_1290	Acidobacteria	Solibacteres	N/A
1264	OTU_1291	Bacteroidetes	[Saprospirae]	N/A
1265	OTU_1292	Actinobacteria	Acidimicrobiia	N/A
1266	OTU_1293	Planctomycetes	Planctomycetia	N/A
1267	OTU_1294	Acidobacteria	DA052	N/A
1268	OTU_1295	Verrucomicrobia	[Pedosphaerae]	N/A
1269	OTU_1296	Planctomycetes	Phycisphaerae	N/A
1270	OTU_1297	Proteobacteria	Alphaproteobacteria	N/A
1271	OTU_1298	Actinobacteria	Actinobacteria	N/A
1272	OTU_1299	Acidobacteria	Acidobacteriia	N/A
1273	OTU_1300	Chloroflexi	Ktedonobacteria	N/A
1274	OTU_1301	Proteobacteria	Gammaproteobacteria	Steroidobacter
1275	OTU_1303	Proteobacteria	Alphaproteobacteria	N/A
1276	OTU_1304	Planctomycetes	Planctomycetia	N/A
1277	OTU_1305	Proteobacteria	Gammaproteobacteria	Aquicella
1278	OTU_1306	Proteobacteria	Gammaproteobacteria	Cellvibrio
1279	OTU_1307	Gemmatimonadetes	Gemmatimonadetes	N/A
1280	OTU_1308	WPS-2	N/A	N/A
1281	OTU_1309	Chloroflexi	S085	N/A
1282	OTU_1310	N/A	N/A	N/A
1283	OTU_1311	Gemmatimonadetes	Gemmatimonadetes	N/A
1284	OTU_1312	WPS-2	N/A	N/A
1285	OTU_1313	Proteobacteria	Alphaproteobacteria	N/A
1286	OTU_1314	Proteobacteria	Alphaproteobacteria	N/A
1287	OTU_1315	Proteobacteria	Gammaproteobacteria	Pseudoxanthomonas
1288	OTU_1316	Planctomycetes	Planctomycetia	N/A
1289	OTU_1317	Proteobacteria	Alphaproteobacteria	N/A
1290	OTU_1318	Planctomycetes	Planctomycetia	N/A
1291	OTU_1319	Actinobacteria	Actinobacteria	N/A
1292	OTU_1320	Cyanobacteria	ML635J-21	N/A
1293	OTU_1321	Armatimonadetes	[Fimbriimonadia]	Fimbriimonas
1294	OTU_1322	Cyanobacteria	4C0d-2	N/A
1295	OTU_1323	Actinobacteria	Actinobacteria	N/A
1296	OTU_1324	Planctomycetes	Planctomycetia	N/A
1297	OTU_1325	Armatimonadetes	[Fimbriimonadia]	Fimbriimonas
1298	OTU_1326	Gemmatimonadetes	Gemmatimonadetes	N/A
1299	OTU_1327	Planctomycetes	Planctomycetia	N/A
1300	OTU_1328	Proteobacteria	Gammaproteobacteria	N/A
1301	OTU_1329	Planctomycetes	Planctomycetia	Planctomyces
1302	OTU_1330	Chloroflexi	Ktedonobacteria	FFCH10602
1303	OTU_1331	Armatimonadetes	[Fimbriimonadia]	Fimbriimonas
1304	OTU_1332	Planctomycetes	Planctomycetia	N/A
1305	OTU_1333	TM7	SC3	N/A
1306	OTU_1334	Acidobacteria	Solibacteres	Candidatus Solibacter
1307	OTU_1335	Proteobacteria	Alphaproteobacteria	N/A
1308	OTU_1336	Proteobacteria	Gammaproteobacteria	N/A
1309	OTU_1337	AD3	JG37-AG-4	N/A
1310	OTU_1338	Proteobacteria	Gammaproteobacteria	Thermomonas
1311	OTU_1339	Proteobacteria	Gammaproteobacteria	Aquicella
1312	OTU_1340	Proteobacteria	Deltaproteobacteria	N/A
1313	OTU_1341	Armatimonadetes	OPB50	N/A
1314	OTU_1342	Euryarchaeota	Thermoplasmata	N/A
1315	OTU_1343	Planctomycetes	Planctomycetia	N/A
1316	OTU_1344	Proteobacteria	Gammaproteobacteria	N/A
1317	OTU_1345	Planctomycetes	Planctomycetia	N/A
1318	OTU_1347	Proteobacteria	Alphaproteobacteria	N/A
1319	OTU_1348	Proteobacteria	Deltaproteobacteria	N/A
1320	OTU_1349	Planctomycetes	Planctomycetia	N/A
1321	OTU_1351	Chloroflexi	Ktedonobacteria	N/A
1322	OTU_1352	Armatimonadetes	Chthonomonadetes	N/A
1323	OTU_1353	Chloroflexi	Ktedonobacteria	N/A
1324	OTU_1354	Proteobacteria	Gammaproteobacteria	N/A
1325	OTU_1355	Crenarchaeota	Thaumarchaeota	Candidatus Nitrososphaera
1326	OTU_1356	Planctomycetes	Planctomycetia	N/A
1327	OTU_1357	Acidobacteria	Solibacteres	N/A
1328	OTU_1358	Gemmatimonadetes	Gemmatimonadetes	N/A
1329	OTU_1359	Acidobacteria	DA052	N/A
1330	OTU_1360	Planctomycetes	Planctomycetia	N/A
1331	OTU_1361	Planctomycetes	Phycisphaerae	N/A
1332	OTU_1362	Chloroflexi	Ktedonobacteria	N/A
1333	OTU_1363	WPS-2	N/A	N/A
1334	OTU_1365	Cyanobacteria	ML635J-21	N/A
1335	OTU_1366	Verrucomicrobia	[Pedosphaerae]	N/A
1336	OTU_1367	Actinobacteria	N/A	N/A
1337	OTU_1368	Proteobacteria	Alphaproteobacteria	N/A
1338	OTU_1370	Chloroflexi	Ktedonobacteria	N/A
1339	OTU_1371	Proteobacteria	Betaproteobacteria	N/A
1340	OTU_1374	Gemmatimonadetes	Gemm-1	N/A
1341	OTU_1375	Acidobacteria	Solibacteres	Candidatus Solibacter
1342	OTU_1376	Chloroflexi	N/A	N/A
1343	OTU_1377	Verrucomicrobia	[Spartobacteria]	N/A
1344	OTU_1378	N/A	N/A	N/A
1345	OTU_1379	TM7	TM7-1	N/A
1346	OTU_1380	Bacteroidetes	Cytophagia	Sporocytophaga
1347	OTU_1381	Planctomycetes	Planctomycetia	Gemmata
1348	OTU_1382	Armatimonadetes	0319-6E2	N/A
1349	OTU_1383	Proteobacteria	Alphaproteobacteria	N/A
1350	OTU_1384	Proteobacteria	Gammaproteobacteria	N/A
1351	OTU_1385	Proteobacteria	Alphaproteobacteria	N/A
1352	OTU_1386	Chlamydiae	Chlamydiia	N/A
1353	OTU_1387	Chloroflexi	Ktedonobacteria	N/A
1354	OTU_1388	Proteobacteria	Alphaproteobacteria	N/A
1355	OTU_1389	Proteobacteria	Gammaproteobacteria	N/A
1356	OTU_1390	Chloroflexi	N/A	N/A
1357	OTU_1391	Planctomycetes	Planctomycetia	N/A
1358	OTU_1392	Proteobacteria	Gammaproteobacteria	N/A
1359	OTU_1393	Planctomycetes	Planctomycetia	N/A
1360	OTU_1394	Proteobacteria	Gammaproteobacteria	N/A
1361	OTU_1395	Planctomycetes	Planctomycetia	N/A
1362	OTU_1396	Planctomycetes	Planctomycetia	N/A
1363	OTU_1397	Chloroflexi	Ktedonobacteria	N/A
1364	OTU_1398	Armatimonadetes	[Fimbriimonadia]	Fimbriimonas
1365	OTU_1399	Acidobacteria	Acidobacteria-6	N/A
1366	OTU_1400	Proteobacteria	Deltaproteobacteria	N/A
1367	OTU_1401	N/A	N/A	N/A
1368	OTU_1402	Cyanobacteria	4C0d-2	N/A
1369	OTU_1403	N/A	N/A	N/A
1370	OTU_1404	Actinobacteria	Actinobacteria	N/A
1371	OTU_1405	Cyanobacteria	4C0d-2	N/A
1372	OTU_1406	Planctomycetes	Phycisphaerae	N/A
1373	OTU_1407	Proteobacteria	Deltaproteobacteria	N/A
1374	OTU_1408	Acidobacteria	TM1	N/A
1375	OTU_1409	Proteobacteria	Gammaproteobacteria	N/A
1376	OTU_1410	WPS-2	N/A	N/A
1377	OTU_1412	N/A	N/A	N/A
1378	OTU_1413	Proteobacteria	Alphaproteobacteria	N/A
1379	OTU_1414	Proteobacteria	Deltaproteobacteria	N/A
1380	OTU_1415	Armatimonadetes	[Fimbriimonadia]	Fimbriimonas
1381	OTU_1416	Chloroflexi	Ktedonobacteria	N/A
1382	OTU_1417	Acidobacteria	Acidobacteriia	N/A
1383	OTU_1418	Planctomycetes	Planctomycetia	N/A
1384	OTU_1419	Chloroflexi	C0119	N/A
1385	OTU_1420	Verrucomicrobia	[Spartobacteria]	N/A
1386	OTU_1421	Proteobacteria	N/A	N/A
1387	OTU_1422	Proteobacteria	Gammaproteobacteria	N/A
1388	OTU_1423	Proteobacteria	Alphaproteobacteria	N/A
1389	OTU_1424	N/A	N/A	N/A
1390	OTU_1425	Acidobacteria	[Chloracidobacteria]	N/A
1391	OTU_1426	Bacteroidetes	Sphingobacteriia	N/A
1392	OTU_1427	Proteobacteria	Gammaproteobacteria	N/A
1393	OTU_1428	Acidobacteria	TM1	N/A
1394	OTU_1429	Actinobacteria	Thermoleophilia	N/A
1395	OTU_1430	Proteobacteria	Alphaproteobacteria	Pedomicrobium
1396	OTU_1431	Proteobacteria	Deltaproteobacteria	N/A
1397	OTU_1432	Chloroflexi	Ktedonobacteria	N/A
1398	OTU_1433	Proteobacteria	Alphaproteobacteria	N/A
1399	OTU_1434	Proteobacteria	Gammaproteobacteria	Aquicella
1400	OTU_1435	Armatimonadetes	Armatimonadia	N/A
1401	OTU_1436	GAL15	N/A	N/A
1402	OTU_1437	N/A	N/A	N/A
1403	OTU_1438	Planctomycetes	Planctomycetia	N/A
1404	OTU_1439	Proteobacteria	Alphaproteobacteria	N/A
1405	OTU_1440	Chloroflexi	Ktedonobacteria	N/A
1406	OTU_1442	Chloroflexi	Ktedonobacteria	N/A
1407	OTU_1443	Chloroflexi	Ktedonobacteria	N/A
1408	OTU_1445	Chloroflexi	Ktedonobacteria	N/A
1409	OTU_1446	Proteobacteria	Deltaproteobacteria	N/A
1410	OTU_1447	Planctomycetes	Planctomycetia	N/A
1411	OTU_1449	N/A	N/A	N/A
1412	OTU_1450	Chloroflexi	Ktedonobacteria	N/A
1413	OTU_1451	Acidobacteria	Solibacteres	N/A
1414	OTU_1452	TM7	SC3	N/A
1415	OTU_1453	Cyanobacteria	4C0d-2	N/A
1416	OTU_1454	Planctomycetes	Planctomycetia	N/A
1417	OTU_1455	Proteobacteria	Alphaproteobacteria	Aminobacter
1418	OTU_1456	Proteobacteria	Gammaproteobacteria	N/A
1419	OTU_1459	Proteobacteria	Betaproteobacteria	N/A
1420	OTU_1460	Verrucomicrobia	[Pedosphaerae]	N/A
1421	OTU_1461	Planctomycetes	Planctomycetia	A17
1422	OTU_1462	Chloroflexi	Ktedonobacteria	N/A
1423	OTU_1463	Chloroflexi	Ktedonobacteria	N/A
1424	OTU_1464	Proteobacteria	Alphaproteobacteria	N/A
1425	OTU_1465	Proteobacteria	Alphaproteobacteria	N/A
1426	OTU_1466	Planctomycetes	Planctomycetia	N/A
1427	OTU_1467	TM6	SJA-4	N/A
1428	OTU_1468	Euryarchaeota	Thermoplasmata	N/A
1429	OTU_1469	Proteobacteria	Alphaproteobacteria	N/A
1430	OTU_1470	N/A	N/A	N/A
1431	OTU_1471	Actinobacteria	Acidimicrobiia	N/A
1432	OTU_1472	N/A	N/A	N/A
1433	OTU_1473	Actinobacteria	Actinobacteria	N/A
1434	OTU_1474	Planctomycetes	Planctomycetia	N/A
1435	OTU_1475	Actinobacteria	Thermoleophilia	N/A
1436	OTU_1476	Elusimicrobia	Elusimicrobia	N/A
1437	OTU_1477	Chloroflexi	Ktedonobacteria	N/A
1438	OTU_1478	Proteobacteria	Alphaproteobacteria	N/A
1439	OTU_1479	Planctomycetes	Planctomycetia	N/A
1440	OTU_1480	Gemmatimonadetes	Gemmatimonadetes	N/A
1441	OTU_1481	Proteobacteria	Gammaproteobacteria	N/A
1442	OTU_1482	TM7	SC3	N/A
1443	OTU_1483	Bacteroidetes	Cytophagia	N/A
1444	OTU_1484	Proteobacteria	Alphaproteobacteria	N/A
1445	OTU_1485	Proteobacteria	Gammaproteobacteria	N/A
1446	OTU_1486	Actinobacteria	Thermoleophilia	N/A
1447	OTU_1487	Proteobacteria	Deltaproteobacteria	N/A
1448	OTU_1488	Proteobacteria	Alphaproteobacteria	N/A
1449	OTU_1490	Proteobacteria	Alphaproteobacteria	Sphingomonas
1450	OTU_1491	N/A	N/A	N/A
1451	OTU_1492	Chloroflexi	Ktedonobacteria	N/A
1452	OTU_1493	Gemmatimonadetes	Gemmatimonadetes	N/A
1453	OTU_1494	Proteobacteria	Deltaproteobacteria	Desulfovibrio
1454	OTU_1495	Proteobacteria	Alphaproteobacteria	N/A
1455	OTU_1496	Actinobacteria	Actinobacteria	Actinoallomurus
1456	OTU_1497	Proteobacteria	Gammaproteobacteria	N/A
1457	OTU_1498	Planctomycetes	Planctomycetia	N/A
1458	OTU_1499	Proteobacteria	Gammaproteobacteria	N/A
1459	OTU_1500	Planctomycetes	Planctomycetia	N/A
1460	OTU_1501	Acidobacteria	Sva0725	N/A
1461	OTU_1503	Proteobacteria	Gammaproteobacteria	N/A
1462	OTU_1504	Armatimonadetes	Armatimonadia	N/A
1463	OTU_1505	Chloroflexi	Ktedonobacteria	N/A
1464	OTU_1506	Proteobacteria	Gammaproteobacteria	N/A
1465	OTU_1507	Verrucomicrobia	[Pedosphaerae]	N/A
1466	OTU_1508	Chloroflexi	Ktedonobacteria	N/A
1467	OTU_1509	Armatimonadetes	Chthonomonadetes	N/A
1468	OTU_1510	Actinobacteria	Actinobacteria	Nocardia
1469	OTU_1512	Actinobacteria	Acidimicrobiia	N/A
1470	OTU_1513	Bacteroidetes	Sphingobacteriia	N/A
1471	OTU_1515	Planctomycetes	Planctomycetia	N/A
1472	OTU_1516	Proteobacteria	Gammaproteobacteria	N/A
1473	OTU_1517	AD3	ABS-6	N/A
1474	OTU_1518	Planctomycetes	Planctomycetia	Gemmata
1475	OTU_1519	Acidobacteria	Solibacteres	N/A
1476	OTU_1520	Planctomycetes	Planctomycetia	N/A
1477	OTU_1521	Planctomycetes	Planctomycetia	N/A
1478	OTU_1522	Bacteroidetes	[Saprospirae]	N/A
1479	OTU_1523	Verrucomicrobia	[Methylacidiphilae]	N/A
1480	OTU_1524	Planctomycetes	Pla4	N/A
1481	OTU_1525	Proteobacteria	Alphaproteobacteria	Devosia
1482	OTU_1526	Proteobacteria	Alphaproteobacteria	N/A
1483	OTU_1527	TM6	SJA-4	N/A
1484	OTU_1528	TM6	N/A	N/A
1485	OTU_1529	N/A	N/A	N/A
1486	OTU_1530	Proteobacteria	Gammaproteobacteria	Legionella
1487	OTU_1531	Gemmatimonadetes	Gemm-1	N/A
1488	OTU_1532	Actinobacteria	Actinobacteria	Brachybacterium
1489	OTU_1533	N/A	N/A	N/A
1490	OTU_1534	Proteobacteria	Alphaproteobacteria	N/A
1491	OTU_1535	Chloroflexi	Ktedonobacteria	N/A
1492	OTU_1536	Proteobacteria	Gammaproteobacteria	N/A
1493	OTU_1538	Chloroflexi	Ktedonobacteria	N/A
1494	OTU_1539	Proteobacteria	Gammaproteobacteria	N/A
1495	OTU_1540	Chloroflexi	Ktedonobacteria	N/A
1496	OTU_1541	Proteobacteria	Deltaproteobacteria	N/A
1497	OTU_1542	Acidobacteria	Acidobacteriia	Candidatus Koribacter
1498	OTU_1543	Planctomycetes	Planctomycetia	N/A
1499	OTU_1544	Proteobacteria	Alphaproteobacteria	N/A
1500	OTU_1545	Gemmatimonadetes	Gemmatimonadetes	N/A
1501	OTU_1546	Acidobacteria	iii1-8	N/A
1502	OTU_1547	Proteobacteria	Alphaproteobacteria	N/A
1503	OTU_1548	Planctomycetes	Planctomycetia	N/A
1504	OTU_1549	Actinobacteria	Acidimicrobiia	N/A
1505	OTU_1550	Elusimicrobia	Elusimicrobia	N/A
1506	OTU_1551	Proteobacteria	Alphaproteobacteria	N/A
1507	OTU_1552	Planctomycetes	Planctomycetia	N/A
1508	OTU_1553	Acidobacteria	Solibacteres	N/A
1509	OTU_1554	Actinobacteria	Acidimicrobiia	Iamia
1510	OTU_1555	OD1	ZB2	N/A
1511	OTU_1556	Planctomycetes	Planctomycetia	N/A
1512	OTU_1557	TM7	SC3	N/A
1513	OTU_1558	WPS-2	N/A	N/A
1514	OTU_1559	Acidobacteria	Acidobacteria-6	N/A
1515	OTU_1560	Proteobacteria	Alphaproteobacteria	N/A
1516	OTU_1561	Chloroflexi	Ktedonobacteria	N/A
1517	OTU_1562	Chloroflexi	Ktedonobacteria	N/A
1518	OTU_1563	Proteobacteria	Gammaproteobacteria	N/A
1519	OTU_1564	Acidobacteria	Acidobacteriia	N/A
1520	OTU_1566	Planctomycetes	Planctomycetia	N/A
1521	OTU_1567	Gemmatimonadetes	Gemmatimonadetes	N/A
1522	OTU_1568	Proteobacteria	Deltaproteobacteria	N/A
1523	OTU_1569	Proteobacteria	Gammaproteobacteria	N/A
1524	OTU_1570	FCPU426	N/A	N/A
1525	OTU_1571	Proteobacteria	Deltaproteobacteria	N/A
1526	OTU_1572	TM6	SJA-4	N/A
1527	OTU_1573	TM6	SJA-4	N/A
1528	OTU_1574	Chloroflexi	Ktedonobacteria	FFCH10602
1529	OTU_1575	TM7	TM7-1	N/A
1530	OTU_1576	Actinobacteria	Acidimicrobiia	N/A
1531	OTU_1577	Cyanobacteria	4C0d-2	N/A
1532	OTU_1578	Actinobacteria	Thermoleophilia	N/A
1533	OTU_1579	Proteobacteria	Gammaproteobacteria	N/A
1534	OTU_1580	Crenarchaeota	N/A	N/A
1535	OTU_1581	Crenarchaeota	MBGA	N/A
1536	OTU_1582	Chloroflexi	Ktedonobacteria	FFCH10602
1537	OTU_1583	N/A	N/A	N/A
1538	OTU_1584	Actinobacteria	Thermoleophilia	N/A
1539	OTU_1585	Proteobacteria	Gammaproteobacteria	Aquicella
1540	OTU_1586	Proteobacteria	Betaproteobacteria	Comamonas
1541	OTU_1587	Proteobacteria	Betaproteobacteria	N/A
1542	OTU_1588	Acidobacteria	[Chloracidobacteria]	N/A
1543	OTU_1589	Chloroflexi	Ktedonobacteria	N/A
1544	OTU_1590	Planctomycetes	Planctomycetia	N/A
1545	OTU_1591	Actinobacteria	MB-A2-108	N/A
1546	OTU_1592	Proteobacteria	Deltaproteobacteria	N/A
1547	OTU_1593	Actinobacteria	Actinobacteria	Dactylosporangium
1548	OTU_1594	Chloroflexi	Ktedonobacteria	N/A
1549	OTU_1595	Planctomycetes	Planctomycetia	N/A
1550	OTU_1596	Proteobacteria	Betaproteobacteria	N/A
1551	OTU_1597	Proteobacteria	Gammaproteobacteria	N/A
1552	OTU_1598	Chlorobi	N/A	N/A
1553	OTU_1599	Chloroflexi	TK17	N/A
1554	OTU_1600	Chloroflexi	Ktedonobacteria	N/A
1555	OTU_1601	Actinobacteria	Acidimicrobiia	N/A
1556	OTU_1602	Acidobacteria	Solibacteres	N/A
1557	OTU_1603	Actinobacteria	Actinobacteria	N/A
1558	OTU_1604	Proteobacteria	Alphaproteobacteria	N/A
1559	OTU_1605	TM7	SC3	N/A
1560	OTU_1606	Acidobacteria	Acidobacteria-6	N/A
1561	OTU_1607	Elusimicrobia	Elusimicrobia	N/A
1562	OTU_1608	Proteobacteria	Gammaproteobacteria	N/A
1563	OTU_1609	N/A	N/A	N/A
1564	OTU_1610	Proteobacteria	Gammaproteobacteria	Dokdonella
1565	OTU_1611	Chloroflexi	Ktedonobacteria	N/A
1566	OTU_1612	Proteobacteria	Alphaproteobacteria	N/A
1567	OTU_1613	GN04	GN15	N/A
1568	OTU_1614	Firmicutes	Bacilli	Streptococcus
1569	OTU_1616	Planctomycetes	BD7-11	N/A
1570	OTU_1617	Firmicutes	Bacilli	Staphylococcus
1571	OTU_1618	Planctomycetes	Planctomycetia	Gemmata
1572	OTU_1619	Chloroflexi	Ktedonobacteria	N/A
1573	OTU_1620	Bacteroidetes	[Saprospirae]	N/A
1574	OTU_1621	Proteobacteria	Alphaproteobacteria	N/A
1575	OTU_1622	Planctomycetes	Planctomycetia	N/A
1576	OTU_1624	Proteobacteria	Alphaproteobacteria	N/A
1577	OTU_1626	Proteobacteria	Gammaproteobacteria	N/A
1578	OTU_1627	Proteobacteria	Deltaproteobacteria	N/A
1579	OTU_1628	Actinobacteria	N/A	N/A
1580	OTU_1629	TM6	SJA-4	N/A
1581	OTU_1630	Acidobacteria	Solibacteres	Candidatus Solibacter
1582	OTU_1631	Planctomycetes	Planctomycetia	N/A
1583	OTU_1632	Proteobacteria	Alphaproteobacteria	N/A
1584	OTU_1633	Acidobacteria	Acidobacteriia	Candidatus Koribacter
1585	OTU_1634	Chloroflexi	Anaerolineae	N/A
1586	OTU_1635	Acidobacteria	Solibacteres	Candidatus Solibacter
1587	OTU_1637	Planctomycetes	Planctomycetia	N/A
1588	OTU_1638	Cyanobacteria	ML635J-21	N/A
1589	OTU_1639	Proteobacteria	Gammaproteobacteria	N/A
1590	OTU_1640	Actinobacteria	Thermoleophilia	N/A
1591	OTU_1641	Bacteroidetes	[Saprospirae]	Flavisolibacter
1592	OTU_1642	Proteobacteria	Betaproteobacteria	N/A
1593	OTU_1644	Chloroflexi	Ktedonobacteria	N/A
1594	OTU_1645	Planctomycetes	Planctomycetia	N/A
1595	OTU_1646	Acidobacteria	Solibacteres	N/A
1596	OTU_1648	Acidobacteria	Solibacteres	Candidatus Solibacter
1597	OTU_1649	Proteobacteria	Alphaproteobacteria	N/A
1598	OTU_1650	Chloroflexi	N/A	N/A
1599	OTU_1651	Chloroflexi	Ktedonobacteria	N/A
1600	OTU_1652	TM7	TM7-1	N/A
1601	OTU_1653	Bacteroidetes	Sphingobacteriia	N/A
1602	OTU_1654	Chloroflexi	N/A	N/A
1603	OTU_1656	Armatimonadetes	Chthonomonadetes	N/A
1604	OTU_1657	N/A	N/A	N/A
1605	OTU_1658	Proteobacteria	Alphaproteobacteria	N/A
1606	OTU_1659	Proteobacteria	Gammaproteobacteria	Aquicella
1607	OTU_1661	Actinobacteria	Thermoleophilia	N/A
1608	OTU_1662	Proteobacteria	Deltaproteobacteria	N/A
1609	OTU_1663	Verrucomicrobia	Opitutae	Opitutus
1610	OTU_1664	Proteobacteria	Deltaproteobacteria	N/A
1611	OTU_1665	Firmicutes	Bacilli	Streptococcus
1612	OTU_1666	Actinobacteria	Actinobacteria	Actinomycetospora
1613	OTU_1667	Verrucomicrobia	Opitutae	N/A
1614	OTU_1668	Chloroflexi	Ktedonobacteria	N/A
1615	OTU_1669	Acidobacteria	Acidobacteria-6	N/A
1616	OTU_1670	Proteobacteria	Gammaproteobacteria	N/A
1617	OTU_1671	TM6	SJA-4	N/A
1618	OTU_1673	N/A	N/A	N/A
1619	OTU_1674	Chloroflexi	Ktedonobacteria	N/A
1620	OTU_1675	Chloroflexi	Anaerolineae	Anaerolinea
1621	OTU_1676	Proteobacteria	Alphaproteobacteria	N/A
1622	OTU_1678	Actinobacteria	Thermoleophilia	N/A
1623	OTU_1679	Bacteroidetes	Bacteroidia	N/A
1624	OTU_1680	Chloroflexi	N/A	N/A
1625	OTU_1681	Actinobacteria	Actinobacteria	N/A
1626	OTU_1682	Chloroflexi	Ktedonobacteria	FFCH10602
1627	OTU_1683	Proteobacteria	Gammaproteobacteria	Aquicella
1628	OTU_1685	Crenarchaeota	MBGA	N/A
1629	OTU_1686	Crenarchaeota	Thaumarchaeota	Candidatus Nitrososphaera
1630	OTU_1687	Acidobacteria	Acidobacteriia	Terriglobus
1631	OTU_1688	Crenarchaeota	N/A	N/A
1632	OTU_1689	Firmicutes	Bacilli	Sporosarcina
1633	OTU_1690	Actinobacteria	Acidimicrobiia	N/A
1634	OTU_1691	Acidobacteria	Acidobacteria-6	N/A
1635	OTU_1692	Planctomycetes	Planctomycetia	N/A
1636	OTU_1693	Acidobacteria	Solibacteres	Candidatus Solibacter
1637	OTU_1694	Planctomycetes	Planctomycetia	N/A
1638	OTU_1695	Proteobacteria	Alphaproteobacteria	N/A
1639	OTU_1696	Acidobacteria	Solibacteres	N/A
1640	OTU_1697	Cyanobacteria	Oscillatoriophycideae	N/A
1641	OTU_1698	Proteobacteria	Alphaproteobacteria	N/A
1642	OTU_1699	Acidobacteria	Acidobacteriia	N/A
1643	OTU_1700	Proteobacteria	Alphaproteobacteria	Skermanella
1644	OTU_1701	Proteobacteria	Alphaproteobacteria	N/A
1645	OTU_1703	Planctomycetes	Planctomycetia	N/A
1646	OTU_1704	Proteobacteria	Alphaproteobacteria	N/A
1647	OTU_1705	Firmicutes	Bacilli	N/A
1648	OTU_1706	Chlamydiae	Chlamydiia	N/A
1649	OTU_1707	Proteobacteria	Alphaproteobacteria	Rhodobaca
1650	OTU_1708	Proteobacteria	Deltaproteobacteria	N/A
1651	OTU_1709	Firmicutes	Clostridia	Desulfosporosinus
1652	OTU_1711	Planctomycetes	BD7-11	N/A
1653	OTU_1712	Acidobacteria	Acidobacteria-6	N/A
1654	OTU_1713	Chloroflexi	Ktedonobacteria	N/A
1655	OTU_1714	Actinobacteria	Thermoleophilia	N/A
1656	OTU_1715	Planctomycetes	Planctomycetia	N/A
1657	OTU_1716	Chloroflexi	Ktedonobacteria	N/A
1658	OTU_1718	Chlamydiae	Chlamydiia	Candidatus Rhabdochlamydia
1659	OTU_1719	Chloroflexi	Ktedonobacteria	N/A
1660	OTU_1720	TM6	SJA-4	N/A
1661	OTU_1721	Proteobacteria	Gammaproteobacteria	N/A
1662	OTU_1722	Proteobacteria	Alphaproteobacteria	N/A
1663	OTU_1723	Chloroflexi	Ktedonobacteria	N/A
1664	OTU_1724	Proteobacteria	Alphaproteobacteria	N/A
1665	OTU_1725	N/A	N/A	N/A
1666	OTU_1726	Planctomycetes	Planctomycetia	N/A
1667	OTU_1727	Planctomycetes	Planctomycetia	N/A
1668	OTU_1728	Chloroflexi	TK17	N/A
1669	OTU_1729	Planctomycetes	Planctomycetia	N/A
1670	OTU_1730	Verrucomicrobia	Opitutae	N/A
1671	OTU_1731	Bacteroidetes	[Saprospirae]	N/A
1672	OTU_1732	Proteobacteria	Gammaproteobacteria	N/A
1673	OTU_1733	Planctomycetes	Planctomycetia	N/A
1674	OTU_1734	Planctomycetes	Planctomycetia	N/A
1675	OTU_1735	Proteobacteria	Gammaproteobacteria	N/A
1676	OTU_1736	Actinobacteria	Actinobacteria	N/A
1677	OTU_1737	Actinobacteria	Acidimicrobiia	N/A
1678	OTU_1738	Planctomycetes	Planctomycetia	N/A
1679	OTU_1739	Armatimonadetes	Chthonomonadetes	N/A
1680	OTU_1740	Firmicutes	Bacilli	N/A
1681	OTU_1741	Planctomycetes	Planctomycetia	N/A
1682	OTU_1742	Proteobacteria	Deltaproteobacteria	N/A
1683	OTU_1743	Armatimonadetes	[Fimbriimonadia]	Fimbriimonas
1684	OTU_1744	Proteobacteria	Gammaproteobacteria	Aquicella
1685	OTU_1745	Proteobacteria	Alphaproteobacteria	Phenylobacterium
1686	OTU_1746	Firmicutes	Bacilli	Alicyclobacillus
1687	OTU_1747	Acidobacteria	Acidobacteriia	Candidatus Koribacter
1688	OTU_1748	Planctomycetes	Planctomycetia	N/A
1689	OTU_1749	WPS-2	N/A	N/A
1690	OTU_1750	Actinobacteria	Thermoleophilia	N/A
1691	OTU_1751	Firmicutes	Bacilli	N/A
1692	OTU_1752	Gemmatimonadetes	Gemmatimonadetes	N/A
1693	OTU_1753	Bacteroidetes	Bacteroidia	N/A
1694	OTU_1754	Chloroflexi	Ktedonobacteria	N/A
1695	OTU_1755	Acidobacteria	Solibacteres	Candidatus Solibacter
1696	OTU_1756	Proteobacteria	Gammaproteobacteria	Acinetobacter
1697	OTU_1757	N/A	N/A	N/A
1698	OTU_1758	Proteobacteria	Gammaproteobacteria	N/A
1699	OTU_1759	Chloroflexi	Ktedonobacteria	N/A
1700	OTU_1760	Proteobacteria	Alphaproteobacteria	N/A
1701	OTU_1761	Acidobacteria	DA052	N/A
1702	OTU_1762	N/A	N/A	N/A
1703	OTU_1763	Proteobacteria	Gammaproteobacteria	N/A
1704	OTU_1764	Proteobacteria	Gammaproteobacteria	N/A
1705	OTU_1765	Actinobacteria	MB-A2-108	N/A
1706	OTU_1766	Proteobacteria	Betaproteobacteria	N/A
1707	OTU_1767	Firmicutes	Bacilli	Alicyclobacillus
1708	OTU_1768	Acidobacteria	TM1	N/A
1709	OTU_1769	Armatimonadetes	Chthonomonadetes	N/A
1710	OTU_1770	Planctomycetes	Planctomycetia	N/A
1711	OTU_1771	Chloroflexi	Ktedonobacteria	N/A
1712	OTU_1772	Actinobacteria	Actinobacteria	N/A
1713	OTU_1773	Chloroflexi	N/A	N/A
1714	OTU_1774	WPS-2	N/A	N/A
1715	OTU_1775	Proteobacteria	Deltaproteobacteria	N/A
1716	OTU_1776	Planctomycetes	Planctomycetia	N/A
1717	OTU_1777	Proteobacteria	Alphaproteobacteria	N/A
1718	OTU_1778	Planctomycetes	Planctomycetia	N/A
1719	OTU_1779	Planctomycetes	Planctomycetia	N/A
1720	OTU_1780	Proteobacteria	Alphaproteobacteria	N/A
1721	OTU_1781	Proteobacteria	Gammaproteobacteria	N/A
1722	OTU_1782	N/A	N/A	N/A
1723	OTU_1783	Proteobacteria	Gammaproteobacteria	N/A
1724	OTU_1784	Acidobacteria	Holophagae	N/A
1725	OTU_1785	Chloroflexi	Ktedonobacteria	N/A
1726	OTU_1786	WPS-2	N/A	N/A
1727	OTU_1787	Acidobacteria	DA052	N/A
1728	OTU_1788	Proteobacteria	Deltaproteobacteria	N/A
1729	OTU_1789	Actinobacteria	Actinobacteria	N/A
1730	OTU_1790	Proteobacteria	Gammaproteobacteria	Perlucidibaca
1731	OTU_1791	N/A	N/A	N/A
1732	OTU_1792	Proteobacteria	Alphaproteobacteria	N/A
1733	OTU_1793	Chloroflexi	Ktedonobacteria	N/A
1734	OTU_1794	Armatimonadetes	Chthonomonadetes	N/A
1735	OTU_1795	Proteobacteria	Alphaproteobacteria	Sphingomonas
1736	OTU_1796	Chloroflexi	Ktedonobacteria	N/A
1737	OTU_1798	Proteobacteria	Betaproteobacteria	N/A
1738	OTU_1799	AD3	JG37-AG-4	N/A
1739	OTU_1800	Proteobacteria	Gammaproteobacteria	N/A
1740	OTU_1801	Firmicutes	Bacilli	Paenibacillus
1741	OTU_1802	Proteobacteria	Gammaproteobacteria	N/A
1742	OTU_1803	Gemmatimonadetes	Gemm-5	N/A
1743	OTU_1804	Chloroflexi	Ktedonobacteria	N/A
1744	OTU_1805	Acidobacteria	Sva0725	N/A
1745	OTU_1806	Actinobacteria	Actinobacteria	N/A
1746	OTU_1808	Planctomycetes	Planctomycetia	N/A
1747	OTU_1809	Planctomycetes	Planctomycetia	N/A
1748	OTU_1810	Proteobacteria	Deltaproteobacteria	N/A
1749	OTU_1812	Chloroflexi	Ktedonobacteria	N/A
1750	OTU_1813	Proteobacteria	Betaproteobacteria	N/A
1751	OTU_1814	Acidobacteria	Sva0725	N/A
1752	OTU_1815	Proteobacteria	Gammaproteobacteria	N/A
1753	OTU_1816	Crenarchaeota	N/A	N/A
1754	OTU_1817	Chloroflexi	Ktedonobacteria	N/A
1755	OTU_1818	Chloroflexi	Ktedonobacteria	N/A
1756	OTU_1819	Planctomycetes	Planctomycetia	N/A
1757	OTU_1820	Proteobacteria	Gammaproteobacteria	Luteimonas
1758	OTU_1821	Armatimonadetes	Armatimonadia	N/A
1759	OTU_1822	Proteobacteria	Gammaproteobacteria	N/A
1760	OTU_1823	Proteobacteria	Deltaproteobacteria	N/A
1761	OTU_1824	Chloroflexi	N/A	N/A
1762	OTU_1825	N/A	N/A	N/A
1763	OTU_1826	Proteobacteria	Gammaproteobacteria	Haemophilus
1764	OTU_1827	Proteobacteria	Alphaproteobacteria	Methylobacterium
1765	OTU_1828	Chloroflexi	Ktedonobacteria	N/A
1766	OTU_1830	Chloroflexi	Ktedonobacteria	N/A
1767	OTU_1831	Planctomycetes	Planctomycetia	N/A
1768	OTU_1832	Proteobacteria	Gammaproteobacteria	N/A
1769	OTU_1833	Proteobacteria	Gammaproteobacteria	Lysobacter
1770	OTU_1834	Actinobacteria	Thermoleophilia	N/A
1771	OTU_1835	Proteobacteria	Deltaproteobacteria	Geobacter
1772	OTU_1836	Proteobacteria	Betaproteobacteria	N/A
1773	OTU_1837	Planctomycetes	Planctomycetia	N/A
1774	OTU_1838	Proteobacteria	Gammaproteobacteria	N/A
1775	OTU_1839	Proteobacteria	Alphaproteobacteria	N/A
1776	OTU_1840	Firmicutes	Clostridia	Clostridium
1777	OTU_1841	Chloroflexi	Ktedonobacteria	N/A
1778	OTU_1842	Proteobacteria	Deltaproteobacteria	Geobacter
1779	OTU_1843	Elusimicrobia	Elusimicrobia	N/A
1780	OTU_1844	Proteobacteria	Gammaproteobacteria	N/A
1781	OTU_1845	Planctomycetes	Planctomycetia	N/A
1782	OTU_1846	Proteobacteria	Alphaproteobacteria	Sphingobium
1783	OTU_1847	Proteobacteria	Alphaproteobacteria	N/A
1784	OTU_1848	Proteobacteria	Alphaproteobacteria	N/A
1785	OTU_1849	Proteobacteria	Alphaproteobacteria	N/A
1786	OTU_1850	Planctomycetes	Planctomycetia	N/A
1787	OTU_1851	Proteobacteria	Alphaproteobacteria	N/A
1788	OTU_1852	Actinobacteria	Coriobacteriia	N/A
1789	OTU_1853	Chloroflexi	TK10	N/A
1790	OTU_1854	Proteobacteria	Alphaproteobacteria	N/A
1791	OTU_1856	Planctomycetes	Planctomycetia	N/A
1792	OTU_1857	Armatimonadetes	0319-6E2	N/A
1793	OTU_1858	Proteobacteria	Gammaproteobacteria	N/A
1794	OTU_1859	Actinobacteria	Acidimicrobiia	N/A
1795	OTU_1860	N/A	N/A	N/A
1796	OTU_1861	Planctomycetes	Planctomycetia	N/A
1797	OTU_1862	Firmicutes	Bacilli	Alicyclobacillus
1798	OTU_1865	Chloroflexi	Ktedonobacteria	N/A
1799	OTU_1866	AD3	JG37-AG-4	N/A
1800	OTU_1867	Firmicutes	Clostridia	Ruminococcus
1801	OTU_1868	Chloroflexi	Ktedonobacteria	N/A
1802	OTU_1869	Chloroflexi	N/A	N/A
1803	OTU_1870	Actinobacteria	Actinobacteria	N/A
1804	OTU_1871	Proteobacteria	Deltaproteobacteria	N/A
1805	OTU_1872	Proteobacteria	Alphaproteobacteria	N/A
1806	OTU_1873	Elusimicrobia	Elusimicrobia	N/A
1807	OTU_1874	Armatimonadetes	0319-6E2	N/A
1808	OTU_1875	Proteobacteria	Gammaproteobacteria	Aquicella
1809	OTU_1876	Chloroflexi	Ktedonobacteria	N/A
1810	OTU_1877	Planctomycetes	Planctomycetia	N/A
1811	OTU_1878	WPS-2	N/A	N/A
1812	OTU_1879	Bacteroidetes	[Saprospirae]	Chitinophaga
1813	OTU_1880	Proteobacteria	Deltaproteobacteria	Desulfobulbus
1814	OTU_1881	Verrucomicrobia	[Methylacidiphilae]	N/A
1815	OTU_1882	Proteobacteria	Deltaproteobacteria	N/A
1816	OTU_1883	Proteobacteria	Alphaproteobacteria	Novosphingobium
1817	OTU_1884	Proteobacteria	N/A	N/A
1818	OTU_1885	Proteobacteria	Gammaproteobacteria	Marinobacter
1819	OTU_1886	Proteobacteria	Alphaproteobacteria	N/A
1820	OTU_1887	Proteobacteria	Alphaproteobacteria	Agrobacterium
1821	OTU_1888	Proteobacteria	Alphaproteobacteria	N/A
1822	OTU_1889	Proteobacteria	Gammaproteobacteria	N/A
1823	OTU_1890	Firmicutes	Clostridia	Clostridium
1824	OTU_1891	N/A	N/A	N/A
1825	OTU_1893	Proteobacteria	Alphaproteobacteria	Sphingomonas
1826	OTU_1894	Actinobacteria	Thermoleophilia	N/A
1827	OTU_1895	Chloroflexi	Ktedonobacteria	N/A
1828	OTU_1896	Proteobacteria	Gammaproteobacteria	N/A
1829	OTU_1897	Proteobacteria	Gammaproteobacteria	N/A
1830	OTU_1898	Elusimicrobia	Elusimicrobia	N/A
1831	OTU_1899	Armatimonadetes	Chthonomonadetes	N/A
1832	OTU_1900	Proteobacteria	Gammaproteobacteria	N/A
1833	OTU_1901	Cyanobacteria	Chloroplast	N/A
1834	OTU_1902	Proteobacteria	Deltaproteobacteria	N/A
1835	OTU_1903	Proteobacteria	Alphaproteobacteria	N/A
1836	OTU_1904	Chloroflexi	N/A	N/A
1837	OTU_1905	N/A	N/A	N/A
1838	OTU_1906	Proteobacteria	Deltaproteobacteria	Anaeromyxobacter
1839	OTU_1907	Verrucomicrobia	[Methylacidiphilae]	N/A
1840	OTU_1908	Chloroflexi	Ktedonobacteria	N/A
1841	OTU_1909	Actinobacteria	Thermoleophilia	N/A
1842	OTU_1910	Proteobacteria	Alphaproteobacteria	N/A
1843	OTU_1911	Proteobacteria	Alphaproteobacteria	N/A
1844	OTU_1912	Chloroflexi	Ktedonobacteria	N/A
1845	OTU_1913	Proteobacteria	Deltaproteobacteria	N/A
1846	OTU_1914	Proteobacteria	Alphaproteobacteria	N/A
1847	OTU_1915	Actinobacteria	Actinobacteria	Frankia
1848	OTU_1916	Proteobacteria	N/A	N/A
1849	OTU_1917	Verrucomicrobia	Opitutae	Opitutus
1850	OTU_1918	Planctomycetes	Planctomycetia	N/A
1851	OTU_1919	Planctomycetes	Planctomycetia	N/A
1852	OTU_1920	Acidobacteria	DA052	N/A
1853	OTU_1921	Acidobacteria	DA052	N/A
1854	OTU_1922	Chloroflexi	Ktedonobacteria	N/A
1855	OTU_1923	Proteobacteria	Alphaproteobacteria	Balneimonas
1856	OTU_1924	Proteobacteria	Betaproteobacteria	N/A
1857	OTU_1925	Acidobacteria	Solibacteres	N/A
1858	OTU_1926	Proteobacteria	Deltaproteobacteria	N/A
1859	OTU_1927	Planctomycetes	Planctomycetia	N/A
1860	OTU_1928	Chloroflexi	Ktedonobacteria	N/A
1861	OTU_1930	Chloroflexi	Ktedonobacteria	N/A
1862	OTU_1931	N/A	N/A	N/A
1863	OTU_1932	Armatimonadetes	Chthonomonadetes	N/A
1864	OTU_1933	Actinobacteria	Acidimicrobiia	N/A
1865	OTU_1934	Planctomycetes	Phycisphaerae	N/A
1866	OTU_1935	TM6	SJA-4	N/A
1867	OTU_1936	N/A	N/A	N/A
1868	OTU_1937	Proteobacteria	Alphaproteobacteria	Acidocella
1869	OTU_1939	Chloroflexi	Ktedonobacteria	N/A
1870	OTU_1940	Proteobacteria	N/A	N/A
1871	OTU_1941	Verrucomicrobia	[Pedosphaerae]	N/A
1872	OTU_1942	Planctomycetes	Planctomycetia	N/A
1873	OTU_1943	Armatimonadetes	0319-6E2	N/A
1874	OTU_1944	Acidobacteria	[Chloracidobacteria]	N/A
1875	OTU_1945	N/A	N/A	N/A
1876	OTU_1947	Chloroflexi	Ktedonobacteria	N/A
1877	OTU_1948	Chloroflexi	SHA-26	N/A
1878	OTU_1949	Chloroflexi	Ktedonobacteria	N/A
1879	OTU_1950	N/A	N/A	N/A
1880	OTU_1951	Actinobacteria	Rubrobacteria	Rubrobacter
1881	OTU_1952	Planctomycetes	BD7-11	N/A
1882	OTU_1953	Verrucomicrobia	[Pedosphaerae]	N/A
1883	OTU_1955	Chlamydiae	Chlamydiia	N/A
1884	OTU_1956	Proteobacteria	Alphaproteobacteria	N/A
1885	OTU_1957	Firmicutes	Bacilli	Lactobacillus
1886	OTU_1958	Gemmatimonadetes	Gemm-1	N/A
1887	OTU_1959	WPS-2	N/A	N/A
1888	OTU_1960	Actinobacteria	Thermoleophilia	N/A
1889	OTU_1961	Chloroflexi	Ktedonobacteria	N/A
1890	OTU_1962	Proteobacteria	Alphaproteobacteria	N/A
1891	OTU_1963	TM7	N/A	N/A
1892	OTU_1965	Firmicutes	Bacilli	N/A
1893	OTU_1966	Verrucomicrobia	[Spartobacteria]	N/A
1894	OTU_1967	Proteobacteria	Alphaproteobacteria	N/A
1895	OTU_1968	Acidobacteria	Solibacteres	Candidatus Solibacter
1896	OTU_1969	Proteobacteria	Alphaproteobacteria	N/A
1897	OTU_1970	Proteobacteria	Gammaproteobacteria	N/A
1898	OTU_1971	Proteobacteria	Alphaproteobacteria	N/A
1899	OTU_1972	Planctomycetes	Planctomycetia	N/A
1900	OTU_1973	Proteobacteria	Gammaproteobacteria	Nevskia
1901	OTU_1974	N/A	N/A	N/A
1902	OTU_1975	Planctomycetes	Planctomycetia	N/A
1903	OTU_1976	Cyanobacteria	Chloroplast	N/A
1904	OTU_1977	Cyanobacteria	ML635J-21	N/A
1905	OTU_1978	Firmicutes	Bacilli	Paenibacillus
1906	OTU_1979	Proteobacteria	Gammaproteobacteria	N/A
1907	OTU_1980	Acidobacteria	Acidobacteriia	N/A
1908	OTU_1981	Chloroflexi	Ktedonobacteria	N/A
1909	OTU_1983	Actinobacteria	Actinobacteria	Corynebacterium
1910	OTU_1984	Proteobacteria	Alphaproteobacteria	N/A
1911	OTU_1985	Acidobacteria	DA052	N/A
1912	OTU_1986	Proteobacteria	Alphaproteobacteria	Novosphingobium
1913	OTU_1987	N/A	N/A	N/A
1914	OTU_1988	Planctomycetes	Planctomycetia	N/A
1915	OTU_1989	Actinobacteria	Acidimicrobiia	N/A
1916	OTU_1990	TM7	TM7-1	N/A
1917	OTU_1991	Gemmatimonadetes	Gemmatimonadetes	N/A
1918	OTU_1992	TM6	SJA-4	N/A
1919	OTU_1993	Chloroflexi	Gitt-GS-136	N/A
1920	OTU_1994	Acidobacteria	Solibacteres	Candidatus Solibacter
1921	OTU_1995	Proteobacteria	Gammaproteobacteria	Aquicella
1922	OTU_1996	Chloroflexi	Ktedonobacteria	N/A
1923	OTU_1997	Acidobacteria	Sva0725	N/A
1924	OTU_1998	Gemmatimonadetes	Gemm-1	N/A
1925	OTU_1999	Proteobacteria	Betaproteobacteria	Methylotenera
1926	OTU_2000	Chloroflexi	TK10	N/A
1927	OTU_2001	Planctomycetes	Planctomycetia	N/A
1928	OTU_2002	Proteobacteria	Alphaproteobacteria	N/A
1929	OTU_2003	AD3	JG37-AG-4	N/A
1930	OTU_2005	Proteobacteria	Deltaproteobacteria	N/A
1931	OTU_2006	Acidobacteria	Acidobacteria-6	N/A
1932	OTU_2007	TM7	TM7-1	N/A
1933	OTU_2008	Chloroflexi	Ktedonobacteria	N/A
1934	OTU_2009	Bacteroidetes	[Saprospirae]	Flavisolibacter
1935	OTU_2010	Planctomycetes	Planctomycetia	N/A
1936	OTU_2011	Elusimicrobia	Elusimicrobia	N/A
1937	OTU_2012	N/A	N/A	N/A
1938	OTU_2013	Proteobacteria	Alphaproteobacteria	Hyphomicrobium
1939	OTU_2014	Chloroflexi	Ktedonobacteria	N/A
1940	OTU_2015	Proteobacteria	Betaproteobacteria	N/A
1941	OTU_2017	Proteobacteria	Deltaproteobacteria	N/A
1942	OTU_2018	Planctomycetes	Planctomycetia	N/A
1943	OTU_2019	Proteobacteria	Alphaproteobacteria	Azospirillum
1944	OTU_2020	Bacteroidetes	[Saprospirae]	N/A
1945	OTU_2022	Armatimonadetes	Chthonomonadetes	N/A
1946	OTU_2023	Actinobacteria	Actinobacteria	N/A
1947	OTU_2024	Proteobacteria	Gammaproteobacteria	N/A
1948	OTU_2025	Proteobacteria	Gammaproteobacteria	Buchnera
1949	OTU_2026	Chloroflexi	Ktedonobacteria	N/A
1950	OTU_2027	Proteobacteria	Alphaproteobacteria	N/A
1951	OTU_2028	Acidobacteria	[Chloracidobacteria]	N/A
1952	OTU_2029	Verrucomicrobia	[Spartobacteria]	Chthoniobacter
1953	OTU_2030	N/A	N/A	N/A
1954	OTU_2031	Proteobacteria	Gammaproteobacteria	Aquicella
1955	OTU_2032	AD3	ABS-6	N/A
1956	OTU_2033	Planctomycetes	Planctomycetia	N/A
1957	OTU_2034	Euryarchaeota	Thermoplasmata	N/A
1958	OTU_2035	Proteobacteria	Betaproteobacteria	Zoogloea
1959	OTU_2036	Chloroflexi	Ktedonobacteria	N/A
1960	OTU_2037	Firmicutes	Bacilli	N/A
1961	OTU_2038	Planctomycetes	Planctomycetia	N/A
1962	OTU_2039	Acidobacteria	Acidobacteria-6	N/A
1963	OTU_2040	Proteobacteria	Alphaproteobacteria	Telmatospirillum
1964	OTU_2041	Chloroflexi	Ktedonobacteria	N/A
1965	OTU_2042	Proteobacteria	N/A	N/A
1966	OTU_2043	Actinobacteria	Thermoleophilia	N/A
1967	OTU_2045	Proteobacteria	Gammaproteobacteria	Aquicella
1968	OTU_2046	Proteobacteria	Gammaproteobacteria	N/A
1969	OTU_2047	Proteobacteria	Alphaproteobacteria	N/A
1970	OTU_2048	Acidobacteria	Acidobacteriia	N/A
1971	OTU_2049	Planctomycetes	Planctomycetia	N/A
1972	OTU_2050	Actinobacteria	Thermoleophilia	N/A
1973	OTU_2051	Actinobacteria	Acidimicrobiia	N/A
1974	OTU_2052	TM7	TM7-3	N/A
1975	OTU_2053	Cyanobacteria	ML635J-21	N/A
1976	OTU_2054	TM7	TM7-1	N/A
1977	OTU_2055	Proteobacteria	Gammaproteobacteria	Steroidobacter
1978	OTU_2057	Proteobacteria	Gammaproteobacteria	N/A
1979	OTU_2058	Proteobacteria	Alphaproteobacteria	N/A
1980	OTU_2059	Firmicutes	Bacilli	Streptococcus
1981	OTU_2060	Proteobacteria	Alphaproteobacteria	N/A
1982	OTU_2061	Chloroflexi	Ktedonobacteria	N/A
1983	OTU_2062	Actinobacteria	Thermoleophilia	N/A
1984	OTU_2063	Proteobacteria	Betaproteobacteria	N/A
1985	OTU_2064	Proteobacteria	Deltaproteobacteria	N/A
1986	OTU_2065	Euryarchaeota	Thermoplasmata	N/A
1987	OTU_2067	N/A	N/A	N/A
1988	OTU_2068	Firmicutes	Bacilli	N/A
1989	OTU_2069	Proteobacteria	Gammaproteobacteria	N/A
1990	OTU_2070	N/A	N/A	N/A
1991	OTU_2071	Planctomycetes	Planctomycetia	N/A
1992	OTU_2072	Actinobacteria	Actinobacteria	Salinibacterium
1993	OTU_2073	Proteobacteria	Deltaproteobacteria	N/A
1994	OTU_2074	Acidobacteria	Acidobacteria-5	N/A
1995	OTU_2075	Proteobacteria	Gammaproteobacteria	N/A
1996	OTU_2078	Proteobacteria	Gammaproteobacteria	N/A
1997	OTU_2079	Planctomycetes	Planctomycetia	N/A
1998	OTU_2080	Proteobacteria	Gammaproteobacteria	N/A
[truncated: 2,004 more rows]
